# Supplementary material for: Chromosomal Passports Provide New Insights into Diffusion of Emmer Wheat
Source: PLoS One. 2015 May 29;10(5):e0128556. doi: 10.1371/journal.pone.0128556 (PMC4449015; doi:10.1371/journal.pone.0128556)
Supplement: S2 Table — Columns: positions of 101 C-bands according to idiogram (1AL3–7BL23; Fig 1); rows dcn001–kar006—code of the line (dcn = T. dicoccon; dcs = T. dicoccoides; dur = T. durum; isp = T. ispahanicum; kar = T. karamyschevii). 0—bands absent; 1—very small band; 2—distinct band; 3—large and very large band. (XLSX) [file pone.0128556.s015.xlsx]

## Sheet: Лист1
Accession code	1AS1	1AL5	2AS7	2AS5	2AS3	2AL3	2AL5	2AL7	3AS5	3AS3	4AL3	4A5	4AL7	4AL9	4AL11	5AS7	5AL5	5AS3	5AL3	5AL5	5AL7	5AL11	5AL11	6AS3	6AL3	6AL5	6AL9	7AL5	7AL5	7AL7	1BS11	1BS9	1BS7	1BS5	1BS3	1B1	1BL3	1BL7	1bL9	1bL11	1BL13	1BL15	1BL17	2BS13	2BS11	2BS9	2BS7	2BS5	2BS3
dcn001	0	0	0	2	1	0	0	0	0	2	2	0	3	0	1	0	0	0	1	2	0	0	0	0	2	0	0	0	1	2	3	1	3	0	3	2	2	3	2	0	0	0	2	2	1	1	0	2	2
dcn002	0	0	0	0	3	1	2	1	0	2	2	0	3	0	1	2	0	1	2	0	0	0	0	0	2	0	0	0	1	2	3	1	2	2	2	3	1	2	2	2	0	0	3	2	1	1	0	3	0
dcn003	0	0	0	3	1	1	0	1	0	2	2	0	3	0	1	1	0	0	1	2	0	0	0	0	3	0	0	0	1	2	3	1	3	0	3	2	2	3	2	0	0	0	3	2	1	1	0	2	2
dcn004	0	0	0	0	3	1	2	1	0	2	2	0	3	0	1	2	0	1	2	0	0	0	0	0	2	1	0	0	1	2	2	1	3	3	3	2	1	2	1	3	0	0	2	2	1	1	0	3	0
dcn005	0	0	0	0	2	0	2	1	0	2	2	0	3	0	1	1	0	1	2	0	0	0	0	0	2	0	0	0	1	2	2	1	3	2	3	2	1	1	1	2	0	0	2	1	0	1	0	2	0
dcn006	0	0	0	0	1	1	0	2	0	2	2	0	3	0	0	1	0	1	2	0	0	0	0	0	2	1	2	0	0	1	3	1	3	2	1	2	1	1	2	2	0	0	3	2	0	1	0	2	0
dcn007	0	0	0	1	1	0	0	2	0	2	2	0	3	0	0	1	0	1	2	0	0	0	0	0	2	0	0	0	0	1	2	1	1	2	2	3	1	1	1	1	0	0	3	2	0	1	0	2	0
dcn008	0	0	0	0	1	0	0	2	0	2	1	0	3	0	2	1	0	0	2	0	0	0	0	0	2	2	1	1	0	2	1	2	1	2	1	3	2	2	1	0	0	0	3	2	0	1	0	2	0
dcn009	0	0	0	0	2	2	0	2	0	2	2	0	3	0	0	0	0	0	2	2	0	0	0	0	2	1	0	0	1	2	1	1	3	2	1	2	2	2	1	1	0	0	3	2	1	1	0	3	0
dcn010	1	0	0	0	2	2	0	2	0	2	2	0	3	0	1	0	0	0	2	1	0	0	0	0	2	0	0	0	1	0	1	1	3	2	1	2	2	2	1	1	0	0	3	2	0	1	0	3	0
dcn011	0	0	0	0	1	1	1	2	0	2	2	0	3	0	0	1	0	1	2	0	0	0	0	0	2	0	1	2	1	2	3	1	1	3	2	2	2	2	1	2	0	0	3	1	2	1	0	2	1
dcn012	0	0	0	0	3	1	2	1	0	2	1	0	3	0	1	1	0	1	2	0	0	0	0	0	2	0	0	0	1	2	2	2	2	2	3	3	2	2	1	3	0	0	3	2	1	1	0	3	0
dcn013	0	0	0	0	3	1	2	0	0	2	1	0	3	0	1	1	0	1	2	0	0	0	0	0	2	0	0	0	1	2	1	3	2	3	2	2	2	1	1	2	0	0	3	2	1	1	0	3	0
dcn014	2	0	0	2	2	1	2	1	0	2	1	0	3	0	0	1	0	1	2	0	0	0	0	0	2	0	0	0	0	2	2	1	2	2	2	3	1	2	2	2	0	0	2	2	0	1	0	3	0
dcn015	0	0	0	0	3	1	2	1	0	2	1	0	3	0	1	1	0	1	2	0	0	0	0	0	1	0	0	0	1	2	1	1	3	3	2	2	1	2	1	3	0	0	3	3	1	1	0	3	0
dcn016	0	0	0	0	3	1	2	0	0	2	2	0	3	0	1	2	0	1	2	0	0	0	0	0	2	0	0	0	0	2	1	3	3	2	2	3	2	2	1	3	0	0	2	2	1	1	0	2	0
dcn017	0	0	0	0	3	1	1	2	0	2	1	0	3	0	1	1	0	1	2	0	0	0	0	0	2	0	0	0	1	2	1	2	2	2	2	3	1	2	1	3	0	0	2	2	1	1	0	2	0
dcn018	0	0	0	0	3	1	1	2	0	2	1	0	3	0	1	1	0	1	2	0	0	0	0	0	2	0	0	2	1	2	2	1	3	2	2	2	1	1	1	3	0	0	2	3	1	1	0	3	0
dcn019	0	0	0	0	3	1	2	0	0	2	2	0	3	0	1	0	0	1	2	0	0	0	0	0	2	0	0	0	1	2	2	1	3	2	2	2	1	2	1	3	0	0	2	2	1	1	0	3	0
dcn020	0	0	1	0	3	1	1	0	0	2	2	0	3	0	0	1	0	1	2	0	0	0	0	0	2	0	0	0	1	2	2	1	3	2	2	2	1	1	1	3	0	0	2	3	1	1	0	3	0
dcn021	0	0	0	0	3	1	1	2	0	2	2	0	3	0	1	1	0	1	2	0	0	0	0	0	2	0	0	2	1	2	2	2	2	3	2	3	2	2	1	2	0	0	2	2	1	1	0	3	0
dcn022	2	0	0	1	2	1	0	2	0	2	2	0	3	0	0	0	0	1	2	0	0	0	0	0	1	0	0	0	0	1	3	1	1	3	2	3	2	3	2	0	0	0	3	2	1	2	0	3	0
dcn023	0	0	0	0	3	1	1	2	0	2	1	0	3	0	0	1	0	0	2	0	0	0	0	0	2	1	0	0	1	2	1	1	1	2	2	3	1	1	1	2	0	0	2	3	1	1	0	2	0
dcn024	0	0	0	0	3	1	2	0	0	2	2	0	3	0	1	2	0	0	2	0	0	0	0	0	2	0	0	2	1	2	2	1	2	2	2	3	1	2	1	3	0	0	2	2	1	1	0	3	0
dcn025	1	0	0	2	2	1	0	0	0	2	2	0	1	0	0	1	0	0	2	1	0	0	0	0	1	0	0	2	0	2	2	2	2	2	2	3	2	2	1	1	0	0	3	2	1	1	0	2	0
dcn026	0	0	0	2	2	0	1	0	0	2	2	0	3	0	1	1	0	1	2	0	0	0	0	0	2	1	0	0	1	2	2	1	2	3	3	2	1	2	1	3	0	0	3	2	0	1	0	3	0
dcn027	1	0	0	2	2	1	0	2	0	2	2	0	2	0	1	1	0	1	3	1	0	0	0	0	1	0	0	0	0	1	3	0	1	2	3	2	0	1	1	1	0	0	1	2	1	2	0	2	0
dcn028	2	0	0	0	2	1	0	2	0	1	1	0	3	0	1	1	0	0	2	1	0	0	0	0	2	0	1	2	1	2	1	2	3	2	2	2	1	1	1	2	0	0	2	2	0	1	0	2	0
dcn029	2	0	0	2	2	1	0	2	0	2	2	0	3	0	1	1	0	0	2	1	0	0	0	0	1	0	0	0	0	1	2	1	2	2	2	3	2	2	1	1	0	0	2	3	1	2	0	2	0
dcn030	2	0	0	0	2	1	0	0	0	2	2	0	1	1	1	1	0	0	2	1	0	0	0	0	2	2	0	0	0	1	2	1	2	2	2	2	2	1	2	2	0	0	3	2	1	2	0	2	0
dcn031	0	0	0	2	2	1	1	2	0	2	2	0	3	0	1	1	0	1	2	0	0	0	0	0	2	0	1	0	1	2	2	2	3	2	2	2	2	2	1	3	0	0	3	3	1	1	0	2	0
dcn032	1	0	0	0	3	1	1	0	0	2	1	0	3	0	1	1	0	1	2	0	0	0	0	0	2	1	0	0	1	2	1	1	3	3	3	2	2	2	1	1	0	0	2	3	1	1	0	2	0
dcn033	2	0	0	0	3	2	0	1	0	2	2	0	2	0	1	1	0	0	2	1	0	0	0	0	2	1	0	3	0	0	3	1	3	1	1	3	2	2	1	2	1	0	3	3	1	2	0	2	0
dcn034	0	0	0	2	2	1	0	2	0	1	1	0	3	0	1	1	0	0	2	1	0	0	0	0	2	0	0	0	1	2	2	1	3	2	2	2	1	2	2	0	0	0	3	2	1	1	0	3	0
dcn035	1	0	0	0	3	1	0	0	0	2	2	0	3	0	0	0	0	1	2	0	0	0	0	0	2	2	0	0	1	0	0	2	1	3	2	2	1	2	1	2	0	0	3	1	0	1	0	2	0
dcn036	0	0	0	0	3	1	1	0	0	2	1	0	3	0	1	1	0	1	2	0	0	0	0	0	2	1	0	0	1	2	2	1	2	2	1	3	1	2	1	3	0	0	2	1	0	1	0	3	0
dcn037	0	0	0	0	3	1	2	0	0	2	1	0	3	0	1	1	0	1	2	0	0	0	0	0	1	0	0	0	1	2	2	1	2	2	1	2	1	2	1	3	0	0	2	1	0	1	0	3	0
dcn038	0	0	1	0	3	1	2	2	0	2	2	0	3	0	1	1	0	0	2	0	0	0	0	0	2	0	0	0	1	2	2	1	2	2	2	3	1	2	1	3	0	0	2	3	1	1	0	2	0
dcn039	1	0	0	0	2	1	1	0	0	2	2	0	1	1	1	1	0	0	2	0	0	0	0	0	2	2	0	2	1	2	3	1	2	3	1	3	1	2	2	1	0	0	2	2	1	2	0	2	0
dcn040	0	0	0	2	1	1	0	0	0	2	2	0	3	0	1	1	0	0	2	0	0	0	0	0	1	0	0	0	1	2	2	1	1	2	2	3	1	2	1	3	0	0	2	2	1	2	0	3	0
dcn041	0	0	0	2	1	1	0	0	0	1	2	0	3	0	1	0	0	1	2	0	0	0	0	0	1	0	0	0	0	1	3	1	2	2	2	2	1	3	1	0	0	0	2	3	1	2	0	2	0
dcn042	1	0	0	0	2	1	0	0	0	2	2	0	1	0	1	1	0	0	2	0	0	0	0	0	2	1	0	0	1	2	3	2	2	1	2	3	2	2	1	2	1	0	2	3	1	2	0	2	0
dcn043	0	0	0	0	2	1	0	2	0	2	1	0	3	0	0	1	0	0	2	0	0	0	0	0	2	0	0	0	1	2	2	1	2	3	2	3	1	2	2	0	0	0	3	1	0	1	0	2	0
dcn044	1	0	0	0	3	1	0	2	0	1	2	0	2	0	0	1	0	0	1	0	0	0	0	0	2	0	0	1	0	0	0	2	1	3	2	3	2	2	1	0	0	0	2	2	1	2	0	2	0
dcn045	0	0	0	2	2	1	0	2	0	1	2	0	3	0	0	1	0	0	2	0	0	0	0	0	0	0	1	0	0	1	3	1	2	2	1	3	2	2	1	2	0	0	2	2	1	2	0	3	0
dcn046	1	0	0	0	3	1	1	0	0	2	2	0	3	0	1	1	0	1	2	0	0	0	0	0	2	1	0	0	1	2	3	1	2	3	3	3	2	2	2	2	0	0	3	3	1	2	0	2	0
dcn047	1	0	0	0	3	1	0	1	0	2	2	0	1	1	1	0	0	0	2	1	0	0	0	0	2	1	0	2	1	2	3	1	1	1	2	3	3	1	2	2	2	0	3	2	1	2	0	2	1
dcn048	2	0	0	0	3	1	1	0	0	2	2	0	1	1	1	1	0	0	2	0	0	0	0	0	2	1	0	0	0	2	3	2	2	1	2	2	2	2	1	1	0	0	2	2	1	1	0	2	0
dcn049	0	0	0	2	2	1	0	2	0	2	2	0	3	0	1	2	0	0	2	0	0	0	0	0	2	0	0	0	0	2	2	1	2	2	2	3	1	1	1	1	0	0	3	3	1	2	0	3	0
dcn050	2	0	0	1	2	1	0	2	0	2	2	0	3	0	0	1	0	1	2	0	0	0	0	0	1	0	0	0	0	1	3	1	1	3	2	3	2	2	1	0	0	0	3	2	1	2	0	3	0
dcn051	0	0	0	0	3	1	0	0	0	2	1	0	3	0	2	1	0	1	2	0	0	0	0	0	2	1	0	0	1	2	0	2	1	0	3	2	2	2	1	1	0	0	3	3	1	2	0	2	0
dcn052	0	0	0	2	2	1	0	0	0	2	2	0	3	0	1	1	0	0	2	0	0	0	0	0	1	0	0	0	0	1	0	2	2	0	3	2	2	2	1	1	0	0	3	3	1	2	0	2	0
dcn053	1	0	0	0	3	1	1	2	0	2	1	0	3	0	1	2	0	1	2	0	0	0	0	0	3	0	0	2	1	2	1	2	3	2	3	3	2	2	1	3	0	0	2	3	1	2	0	3	0
dcn054	2	0	0	0	3	1	0	0	0	2	2	0	1	1	1	0	0	0	2	2	0	0	0	0	2	1	0	2	1	2	2	1	1	2	2	3	2	1	2	2	0	0	3	2	1	2	0	2	0
dcn055	1	0	0	0	3	1	0	0	0	1	2	0	1	1	1	0	0	0	2	2	0	0	0	0	2	0	0	2	1	2	2	1	2	2	2	3	2	2	1	1	0	0	2	2	1	2	0	2	0
dcn056	2	0	0	2	2	1	0	2	0	1	2	0	2	0	0	1	0	0	2	0	0	0	0	0	1	0	0	0	0	1	3	1	2	3	2	3	2	2	1	2	0	0	2	2	1	2	0	3	0
dcn057	0	0	1	0	3	1	1	0	0	2	2	0	3	0	1	1	0	1	2	0	0	0	0	0	3	0	0	0	1	2	2	2	1	2	3	2	1	2	1	3	0	0	3	2	1	1	0	3	0
dcn058	0	0	0	3	2	1	0	2	0	1	2	0	3	0	0	1	0	0	2	0	0	0	0	0	2	0	0	0	0	2	3	2	2	0	3	3	2	3	2	0	0	0	3	2	2	1	0	2	2
dcn059	0	0	0	3	1	1	0	1	0	2	2	0	2	0	1	1	0	0	1	2	0	0	0	0	3	0	0	0	0	2	3	1	2	0	3	3	2	3	2	0	0	0	3	3	1	1	0	2	2
dcn060	0	0	0	3	1	1	0	2	0	2	2	0	2	0	1	1	0	0	2	1	0	0	0	0	2	0	0	0	0	2	3	1	3	0	1	3	2	3	2	0	0	0	3	2	1	1	0	2	2
dcn061	0	0	0	2	1	1	0	2	0	2	2	0	2	0	1	1	0	0	1	1	0	0	0	0	2	0	0	0	0	2	3	1	3	0	1	3	2	3	2	0	0	0	3	3	1	1	0	2	2
dcn062	0	0	0	3	1	1	0	2	0	2	2	0	3	0	3	1	0	0	2	0	0	0	0	0	2	0	0	0	0	2	2	2	2	0	3	3	2	3	2	0	0	0	2	2	2	1	0	2	0
dcn063	0	0	0	3	1	1	0	2	0	1	2	0	3	0	2	1	0	0	2	2	0	0	0	0	2	0	0	0	1	2	3	1	3	0	3	3	2	3	3	0	0	0	2	3	1	1	0	2	2
dcn064	0	0	0	0	3	1	2	1	0	2	2	0	3	0	1	1	0	1	2	0	0	0	0	0	2	0	0	0	0	2	2	1	3	2	3	3	1	1	2	3	0	0	3	2	1	1	0	3	0
dcn065	0	0	0	0	3	1	1	1	0	2	1	0	3	0	1	1	0	1	2	0	0	0	0	0	2	0	0	0	1	2	2	1	3	1	3	3	1	1	1	2	0	0	3	2	1	1	0	3	0
dcn066	0	0	0	3	1	1	0	1	0	2	2	0	3	0	2	1	0	0	2	0	0	0	0	0	3	0	0	0	0	2	3	2	2	0	3	3	2	3	2	0	0	0	2	2	1	1	0	2	2
dcn067	0	0	0	3	1	1	0	2	0	2	2	0	3	0	2	1	0	0	1	2	0	0	0	0	3	0	0	0	1	2	3	2	2	0	3	3	2	3	2	0	0	0	3	2	1	1	0	2	2
dcn068	0	0	0	3	1	1	0	2	0	2	2	0	3	0	2	1	0	0	1	1	0	0	0	0	1	0	0	0	1	2	3	1	2	0	3	3	2	3	2	0	0	0	2	2	1	1	0	2	2
dcn069	0	0	0	3	1	1	0	2	0	1	2	0	3	1	1	1	0	0	2	1	0	0	0	0	2	0	0	0	1	2	1	1	1	3	2	2	2	2	1	3	0	0	2	2	1	1	0	1	0
dcn070	0	0	0	3	1	1	0	2	0	1	2	0	3	0	2	0	0	0	1	1	0	0	0	0	2	0	0	2	0	2	2	1	3	0	1	3	1	3	2	0	0	0	2	2	1	1	0	2	2
dcn071	0	0	0	3	1	1	0	0	0	1	1	0	2	0	2	1	0	0	2	2	0	0	0	0	2	0	0	0	0	2	3	2	3	0	2	3	2	3	3	0	0	0	2	2	1	1	0	2	2
dcn072	0	0	0	3	1	1	0	2	0	2	2	0	3	0	2	2	0	0	2	2	0	0	0	0	2	0	0	0	1	2	3	2	3	0	3	3	1	3	2	0	0	0	2	2	1	1	0	2	2
dcn073	0	0	0	3	1	1	0	2	0	1	1	0	2	0	2	1	0	0	2	2	0	0	0	0	2	0	0	0	0	2	2	1	3	2	2	2	1	1	1	3	0	0	2	2	1	1	0	2	2
dcn074	0	0	0	3	1	1	0	1	0	1	2	0	3	0	1	1	0	0	2	2	0	0	0	0	2	0	0	0	0	1	3	1	3	0	3	3	1	3	2	0	0	0	2	2	1	1	0	2	2
dcn075	0	0	0	3	1	1	0	1	0	2	2	0	3	0	2	1	0	0	1	2	0	0	0	0	3	0	0	0	0	2	3	2	2	0	2	2	2	3	1	0	0	0	2	2	1	1	0	2	2
dcn076	0	0	0	2	1	1	0	2	0	2	2	0	3	0	2	1	0	0	2	1	0	0	0	0	2	2	0	0	1	2	3	1	2	2	2	2	1	2	1	1	0	0	3	3	1	2	0	2	0
dcn077	0	0	0	3	1	1	0	2	0	2	2	0	3	0	3	1	0	0	2	2	0	0	0	0	2	0	0	0	0	2	3	2	2	0	3	3	2	3	3	0	0	0	2	2	1	1	0	2	2
dcn078	0	0	0	2	1	1	0	2	0	2	2	0	3	0	2	1	0	0	1	1	0	0	0	0	2	0	0	0	0	2	2	2	3	0	2	3	2	3	3	0	0	0	3	2	1	1	0	2	2
dcn079	0	0	0	2	1	1	0	2	0	1	2	0	3	0	2	1	0	0	2	1	0	0	0	0	2	0	0	0	0	2	3	1	2	0	2	3	2	3	3	0	0	0	2	2	1	1	0	2	2
dcn080	0	0	0	2	1	1	0	1	0	1	2	0	3	0	2	1	0	0	2	2	0	0	0	0	2	0	0	0	0	2	2	1	3	0	2	3	2	3	1	0	0	0	2	2	1	1	0	2	2
dcn081	0	0	0	3	1	1	0	1	0	2	1	0	3	0	3	1	0	0	2	2	0	0	0	0	2	0	0	0	0	1	2	1	3	0	2	3	2	3	2	0	0	0	3	2	1	1	0	2	2
dcn082	0	0	0	2	1	1	0	1	0	1	2	0	3	0	2	1	0	0	2	2	0	0	0	0	2	0	0	0	0	2	3	1	3	0	2	3	2	3	2	0	0	0	2	2	1	1	0	2	2
dcn083	0	0	0	3	1	1	0	2	0	2	2	0	3	0	2	1	0	0	2	2	0	0	0	0	2	0	0	0	0	2	3	2	2	0	2	3	2	3	1	0	0	0	2	2	1	1	0	2	2
dcn084	0	0	0	3	1	1	0	1	0	1	1	0	3	0	2	1	0	0	2	2	0	0	0	0	2	0	0	0	0	2	2	2	3	0	2	3	2	3	2	0	0	0	3	2	1	1	0	2	2
dcn085	1	0	0	0	3	1	0	0	0	2	2	0	2	0	3	1	0	0	2	2	0	0	0	0	2	0	0	0	0	2	3	1	2	3	2	2	1	2	1	0	0	0	2	2	1	1	0	1	0
dcn086	0	0	0	3	1	1	0	1	0	2	2	0	2	0	2	1	0	0	2	2	0	0	0	0	3	0	0	0	0	1	3	2	3	0	1	3	2	3	3	0	0	0	1	2	1	1	0	2	2
dcn087	0	0	0	3	1	1	0	1	0	1	2	0	2	0	3	1	0	0	2	2	0	0	0	0	2	0	0	0	0	2	3	2	2	0	1	3	2	3	3	0	0	0	1	2	1	1	0	2	2
dcn088	0	0	0	3	1	1	0	2	0	1	2	0	2	0	1	1	0	0	1	1	0	0	0	0	2	0	0	0	0	2	3	2	2	0	1	3	2	3	3	0	0	0	1	2	1	1	0	2	2
dcn089	0	0	0	3	1	1	0	1	0	1	1	0	3	0	1	1	0	0	2	2	0	0	0	0	2	0	0	0	0	1	3	1	3	0	2	3	2	2	1	0	0	0	1	2	1	1	0	2	2
dcn090	0	0	0	3	1	1	0	2	0	2	2	0	3	0	3	1	0	0	2	1	0	0	0	0	2	0	0	0	0	2	3	2	3	0	1	3	2	3	1	0	0	0	2	2	1	1	0	2	2
dcn091	0	0	0	3	1	1	0	2	0	1	2	0	3	0	1	1	0	0	2	2	0	0	0	0	2	0	0	0	0	2	3	2	2	0	3	3	2	3	3	0	0	0	2	1	3	2	0	2	2
dcn092	0	0	0	2	1	1	0	3	0	2	2	0	3	0	2	1	0	0	2	1	0	0	0	0	2	0	0	0	0	1	3	1	3	0	3	3	2	3	2	0	0	0	2	2	1	1	0	2	2
dcn093	0	0	0	3	1	1	0	3	0	2	1	0	3	0	2	1	0	0	2	2	0	0	0	0	2	0	0	0	0	2	3	1	3	0	3	3	2	3	3	0	0	0	2	2	1	1	0	2	2
dcn094	2	0	0	2	2	1	0	0	0	2	1	0	3	0	1	1	0	0	2	2	0	0	0	0	1	0	0	0	0	0	1	2	3	2	2	3	2	2	1	1	0	0	2	3	1	2	0	3	0
dcn095	0	0	0	3	1	1	0	1	0	2	2	0	3	0	3	1	0	0	2	2	0	0	0	0	3	0	0	0	1	2	3	2	2	0	3	3	2	3	3	0	0	0	2	2	1	1	0	2	2
dcn096	0	0	0	2	2	1	0	2	0	2	1	0	3	0	1	1	0	0	2	1	0	0	0	0	2	0	0	0	1	2	1	2	2	0	3	3	2	3	1	2	0	0	2	2	1	1	0	3	0
dcn097	0	0	0	2	1	1	1	3	0	2	3	0	3	0	2	1	0	0	2	1	0	0	0	0	2	0	0	0	0	2	3	2	2	0	3	3	2	3	3	0	0	0	3	2	1	1	0	2	2
dcn098	0	0	0	3	1	1	0	2	0	2	2	0	3	0	2	0	0	0	2	2	0	0	0	0	1	0	0	1	0	2	3	1	3	0	3	3	2	3	3	0	0	0	3	2	1	1	0	2	2
dcn099	1	0	0	0	3	1	1	0	0	2	2	0	3	0	0	1	0	0	2	1	0	0	0	0	2	0	0	0	0	1	1	1	3	3	2	3	2	2	1	1	0	0	3	2	3	1	0	2	0
dcn100	0	0	0	2	1	1	0	1	0	1	2	0	2	0	3	0	0	0	2	2	0	0	0	0	3	0	0	0	0	2	3	2	2	0	3	3	2	3	3	0	0	0	3	2	1	1	0	2	1
dcn101	0	0	0	2	1	1	0	1	0	2	2	0	2	0	3	0	0	0	2	2	0	0	0	0	1	0	0	0	0	1	2	2	1	0	3	3	2	3	1	0	0	0	2	1	1	1	0	2	0
dcn102	0	0	0	3	1	2	0	2	0	2	2	0	2	0	2	1	0	0	2	1	0	0	0	0	2	0	0	0	1	2	3	2	3	0	2	3	2	3	1	0	0	0	2	2	2	2	0	2	2
dcn103	0	0	0	3	1	1	0	2	0	2	2	0	3	0	1	1	0	0	1	2	0	0	0	0	3	0	0	0	0	2	3	1	3	0	3	3	2	3	2	0	0	0	2	2	2	1	0	2	2
dcn104	0	0	0	2	2	1	1	2	0	2	2	0	3	0	1	2	0	0	2	1	0	0	0	0	2	0	0	0	0	1	3	1	1	2	2	3	1	2	2	2	0	0	3	2	1	3	0	2	0
dcn105	1	0	0	0	3	1	0	2	0	1	1	0	3	0	2	1	0	0	2	0	0	0	0	0	1	0	0	0	0	1	2	2	2	1	2	2	2	2	1	1	0	0	2	2	1	1	0	2	0
dcn106	2	0	1	1	1	1	0	2	0	2	2	0	3	0	0	1	0	1	2	0	0	0	0	0	3	2	0	0	0	2	1	1	1	2	2	3	1	1	1	1	0	0	3	2	1	2	0	3	0
dcn107	0	0	0	2	2	1	0	2	0	1	2	0	3	0	1	2	0	1	2	1	0	0	0	0	2	0	0	0	0	1	2	1	1	2	3	3	1	2	2	2	0	0	3	2	1	2	0	2	0
dcn108	2	0	0	2	2	1	0	2	0	2	2	0	2	0	0	1	0	1	2	1	0	0	0	0	1	0	0	0	0	1	2	1	1	3	2	3	1	2	1	0	0	0	2	2	1	2	0	2	0
dcn109	1	0	0	2	1	1	0	0	0	2	2	0	3	0	1	1	0	0	2	1	0	0	0	0	2	0	0	0	0	0	1	2	3	2	2	3	2	1	1	2	0	0	2	2	1	2	0	3	0
dcn110	1	0	0	2	2	1	0	2	0	1	1	0	3	0	0	1	0	0	2	1	0	0	0	0	1	0	1	0	0	1	2	1	1	3	1	2	1	2	1	3	0	0	2	2	1	2	0	2	0
dcn111	0	0	0	1	1	1	1	1	0	2	2	0	3	0	1	1	0	0	2	1	0	0	0	0	1	0	0	0	0	1	2	1	2	2	2	3	2	1	1	3	0	0	2	2	1	1	0	2	0
dcn112	0	0	0	2	2	1	0	2	0	2	2	0	3	0	0	1	0	0	1	1	0	0	0	0	2	2	0	1	0	2	2	2	2	2	1	2	2	2	1	2	1	0	3	2	1	2	0	2	0
dcn113	0	0	0	0	2	1	0	2	0	2	2	0	2	0	0	1	0	0	1	1	0	0	0	0	2	2	0	2	0	2	2	1	2	2	2	3	2	2	1	1	0	0	3	2	1	1	0	2	0
dcn114	1	0	0	2	1	1	0	2	0	1	1	0	3	0	0	0	0	1	2	1	0	0	0	0	1	0	0	0	0	1	2	1	2	3	2	2	3	1	1	3	0	0	2	1	0	1	0	2	0
dcn116	0	0	0	0	3	1	1	0	0	2	2	0	3	0	1	1	0	0	2	0	0	0	0	0	2	0	0	0	0	2	2	1	2	3	3	3	1	2	1	2	0	0	2	2	1	1	0	3	0
dcn117	0	0	0	0	3	1	2	0	0	2	2	0	3	0	1	1	0	1	2	0	0	0	0	0	2	1	0	1	1	2	2	1	3	3	3	3	2	1	2	2	0	0	2	1	0	1	0	2	0
dcn118	0	0	0	2	2	1	2	1	0	2	1	0	3	0	1	0	0	1	2	0	0	0	0	0	2	0	0	0	1	2	1	2	2	2	2	3	2	2	1	3	0	0	2	1	0	1	0	3	0
dcn119	0	0	0	2	2	1	1	1	0	2	1	0	3	0	1	0	0	1	2	0	0	0	0	0	2	0	0	0	1	2	1	2	1	2	2	3	1	2	1	2	0	0	2	1	0	1	0	2	0
dcn120	0	0	0	0	3	1	2	0	0	2	2	0	3	0	1	1	0	0	2	0	0	0	0	0	2	1	0	2	1	2	3	2	3	3	3	2	2	2	1	2	0	0	3	2	1	1	0	3	0
dcn121	0	0	0	2	2	1	0	2	0	2	2	0	2	0	1	1	0	1	2	1	0	0	0	0	2	0	0	0	0	1	2	1	1	1	2	2	1	2	1	1	0	0	2	2	1	1	0	2	0
dcn122	0	0	0	2	2	1	0	2	0	2	2	0	3	0	1	0	0	1	2	0	0	0	0	0	2	0	0	0	0	1	3	1	1	2	2	3	1	2	1	1	0	0	2	0	2	2	0	2	0
dcn123	0	0	0	2	2	1	0	2	0	2	2	0	3	0	2	1	0	0	1	1	0	0	0	0	1	1	0	0	0	2	3	0	2	2	3	3	1	1	1	1	0	0	3	0	2	2	0	2	0
dcn124	0	0	0	2	2	1	0	2	0	2	2	0	3	0	0	1	0	1	2	2	0	0	0	0	2	0	0	0	0	1	0	1	2	2	3	3	1	2	1	1	0	0	3	2	0	2	0	2	0
dcn125	1	0	0	2	2	1	0	2	0	2	2	0	3	0	1	0	0	0	1	1	0	0	0	0	2	0	0	0	0	1	0	0	1	3	3	2	1	1	2	2	0	0	3	2	1	2	0	2	0
dcn126	0	0	0	2	2	1	0	2	0	2	2	0	2	0	1	1	0	1	1	0	0	0	0	0	2	0	1	0	0	2	2	1	2	2	3	3	1	2	2	2	0	0	3	2	0	2	0	2	0
dcn127	1	0	0	1	1	1	0	2	0	2	2	0	2	0	0	1	0	1	2	0	0	0	0	0	1	0	0	0	0	1	3	1	0	3	1	3	2	2	1	0	0	0	3	2	0	2	0	2	0
dcn128	0	0	0	1	2	1	0	2	0	2	2	0	3	0	0	1	0	0	2	0	0	0	0	0	1	0	0	0	0	1	3	1	2	3	1	3	2	2	2	2	0	0	3	2	1	2	0	3	0
dcn129	0	0	0	0	2	1	1	1	0	2	2	0	1	0	1	1	0	1	1	1	0	0	0	0	2	1	0	2	0	2	2	2	2	2	2	2	1	2	1	1	2	0	2	2	0	1	0	2	0
dcn130	0	0	0	0	2	1	1	1	0	2	1	0	3	0	1	1	0	1	1	0	0	0	0	0	2	0	0	0	1	1	1	2	2	2	2	2	2	2	1	3	0	0	3	2	0	1	0	2	0
dcn131	0	0	0	2	2	1	0	2	0	2	2	0	3	0	1	1	0	1	2	1	0	0	0	0	2	0	0	0	0	1	3	1	1	3	1	3	1	2	2	0	0	0	3	2	1	2	0	2	0
dcn132	1	0	0	2	2	1	0	2	0	2	2	0	3	1	2	1	0	0	2	0	0	0	0	0	1	0	0	1	0	2	2	2	3	3	1	3	1	1	2	0	0	0	3	2	2	2	0	3	0
dcn133	0	0	0	2	2	1	0	2	0	2	2	0	3	0	0	1	0	0	2	0	0	0	0	0	1	0	0	1	0	2	2	2	3	2	1	3	1	1	1	2	0	0	3	2	2	2	0	3	0
dcn134	0	0	0	0	2	0	1	1	0	2	1	0	3	0	1	1	0	1	2	0	0	0	0	0	2	0	0	0	0	2	2	1	2	2	3	2	1	2	2	2	0	0	3	1	0	1	0	2	0
dcn135	1	0	0	0	3	1	1	0	0	2	2	0	3	0	1	1	0	1	2	0	0	0	0	0	2	0	0	0	0	2	1	1	2	3	2	2	1	2	1	2	0	0	3	3	0	1	0	2	0
dcn136	0	0	0	1	1	1	0	2	0	0	2	0	1	1	2	1	0	1	2	1	0	0	0	0	1	0	0	0	1	1	3	1	3	3	1	3	1	2	1	2	0	0	2	2	1	1	0	2	0
dcn137	0	0	0	0	3	1	1	0	0	2	2	0	3	0	1	1	0	1	2	0	0	0	0	0	2	0	0	0	1	2	1	2	1	2	2	2	1	2	1	2	0	0	3	3	0	1	0	2	0
dcn138	0	0	0	0	3	1	1	0	0	2	2	0	3	0	0	1	0	1	2	0	0	0	0	0	2	0	0	0	0	2	1	1	1	3	2	2	1	2	2	0	0	0	3	3	0	1	0	2	0
dcn139	0	0	0	0	3	1	2	1	0	2	2	0	3	0	1	1	0	1	2	0	0	0	0	0	1	0	0	0	1	2	2	1	3	1	2	2	2	1	1	2	0	0	2	1	0	1	0	2	0
dcn140	0	0	0	0	3	1	0	1	0	2	2	0	2	0	1	1	0	1	2	1	0	0	0	0	2	0	0	0	0	1	3	1	2	3	2	3	1	2	1	3	0	0	3	2	1	2	0	2	0
dcn141	2	0	0	2	2	1	0	2	0	1	1	0	3	0	1	1	0	0	2	1	0	0	0	0	1	0	0	0	0	1	2	2	2	2	1	2	2	1	1	3	0	0	2	2	1	2	0	2	0
dcn142	0	1	0	2	2	1	0	2	0	2	2	0	3	0	0	1	0	0	2	0	0	0	0	0	1	0	0	0	1	2	0	1	2	3	1	3	1	2	2	2	0	0	3	2	1	1	0	2	0
dcn143	0	0	0	2	2	1	0	0	0	2	2	0	3	0	1	1	0	1	2	1	0	0	0	0	1	0	0	0	0	2	2	1	1	3	2	3	1	3	1	1	0	0	3	3	1	2	0	2	0
dcn144	0	0	0	2	2	1	0	2	0	1	2	0	2	0	2	0	0	0	2	2	0	0	0	0	3	0	0	0	1	2	3	2	3	0	3	3	2	2	2	0	0	0	3	2	1	1	0	2	0
dcn145	1	0	0	2	2	1	0	2	0	2	2	0	3	0	1	2	0	0	0	2	0	0	0	0	1	0	0	0	0	1	3	1	3	2	1	3	2	1	1	3	0	0	3	3	1	2	0	2	0
dcn146	0	0	0	2	1	1	0	2	0	1	2	0	2	0	2	0	0	0	2	2	0	0	0	0	2	0	0	2	1	2	3	1	3	0	3	3	1	3	2	0	0	0	3	3	1	1	0	2	0
dcn147	0	0	0	2	1	1	0	2	0	1	2	0	2	0	3	0	0	0	2	2	0	0	0	0	2	0	0	0	0	2	3	2	2	0	3	2	2	3	2	0	0	0	2	2	1	1	0	2	0
dcn148	0	0	0	2	1	1	0	2	0	2	2	0	2	0	3	0	0	0	2	2	0	0	0	0	2	0	0	0	0	1	3	2	3	0	3	3	2	3	2	0	0	0	3	2	1	1	0	2	0
dcn149	0	0	0	0	2	1	1	0	0	2	1	0	2	1	2	0	0	0	2	0	0	0	0	0	2	1	0	0	0	2	3	1	3	0	3	2	2	2	2	0	0	0	3	3	1	2	0	2	0
dcn150	1	0	1	2	2	1	1	2	0	1	2	0	3	0	1	1	0	1	2	1	0	0	0	0	2	0	0	2	1	1	0	2	3	0	3	2	2	3	2	2	0	0	3	1	1	1	0	2	0
dcn151	0	0	0	0	3	1	2	1	0	2	1	0	3	0	1	1	0	1	2	0	0	0	0	0	2	0	0	0	0	1	2	1	3	2	1	3	2	2	2	2	0	0	2	1	1	1	0	3	0
dcn152	0	0	0	2	1	1	0	1	0	1	2	0	2	0	2	1	0	0	2	2	0	0	0	0	2	0	0	0	1	2	2	1	1	0	3	3	2	3	1	0	0	0	3	3	1	2	0	2	0
dcn153	0	0	0	2	2	1	0	2	0	2	2	0	3	0	1	2	0	0	0	2	0	0	0	0	2	0	0	0	0	1	2	1	3	3	2	3	2	1	1	3	0	0	3	3	1	2	0	2	0
dcn154	0	0	0	0	3	1	1	0	0	2	2	0	3	0	1	1	0	1	2	0	0	0	0	0	2	0	0	0	1	2	1	0	2	3	3	2	2	2	1	3	0	0	3	3	1	2	0	3	0
dcn155	1	0	0	0	2	1	1	0	0	1	2	0	3	0	0	1	0	1	2	0	0	0	0	0	2	0	0	2	1	2	2	1	3	2	2	3	1	2	1	3	0	0	3	3	1	1	0	3	0
dcn156	0	0	0	2	2	0	2	1	0	2	2	0	3	1	0	1	0	1	2	0	0	0	0	0	2	0	0	0	1	2	2	1	2	3	3	3	2	2	1	3	0	0	3	2	1	2	0	2	3
dcn157	1	0	0	0	3	1	1	0	0	2	2	0	1	1	0	1	0	0	1	1	0	0	0	0	2	2	0	0	1	2	3	2	2	2	2	3	2	2	1	2	0	0	2	3	1	2	0	2	0
dcn158	0	0	0	0	3	1	2	2	0	2	2	0	3	1	0	1	0	0	0	1	0	0	0	0	1	0	0	0	0	2	3	1	1	3	3	2	2	2	1	3	0	0	2	3	1	1	0	1	0
dcn159	0	0	0	0	3	1	2	2	0	2	1	0	3	1	0	1	0	1	2	0	0	0	0	0	2	0	1	0	0	2	0	2	2	2	2	3	2	2	1	3	0	0	2	3	0	1	0	3	0
dcn160	1	0	0	0	3	1	2	2	0	2	1	0	3	1	1	1	0	1	2	0	0	0	0	0	2	0	0	0	1	2	2	1	2	3	3	3	2	2	1	3	0	0	2	3	1	2	0	1	0
dcn161	0	0	0	0	3	1	2	0	0	2	2	0	3	0	1	0	0	1	2	0	0	0	0	0	2	0	0	0	1	2	1	1	3	1	3	3	2	2	2	2	0	0	2	1	0	1	0	3	0
dcn162	1	0	0	2	2	1	2	2	0	2	2	0	3	0	1	1	0	1	2	0	0	0	0	0	3	0	0	0	1	2	2	3	2	3	3	3	2	2	1	3	0	0	3	1	0	1	0	2	0
dcn163	0	0	0	0	3	1	1	2	0	2	1	0	3	1	0	0	0	1	0	1	0	0	0	0	1	0	0	0	1	2	3	1	2	3	3	3	2	2	1	3	0	0	2	3	0	1	0	1	0
dcn164	1	0	0	0	3	1	1	1	0	2	1	0	3	0	0	2	0	1	2	1	0	0	0	0	2	0	0	0	1	2	2	1	2	2	3	3	2	2	2	3	0	0	3	3	1	2	0	1	0
dcn165	0	0	0	2	2	1	0	2	0	2	2	0	3	0	1	1	0	1	2	1	0	0	0	0	2	0	0	0	0	2	0	1	2	3	3	2	2	2	2	2	0	0	3	3	1	2	0	2	0
dcn166	1	0	0	0	3	1	1	0	0	2	2	0	3	0	1	2	0	1	2	0	0	0	0	0	2	0	1	2	1	2	0	2	2	2	2	3	2	2	1	3	0	0	3	3	1	1	0	2	0
dcn167	0	0	0	2	2	0	1	2	0	2	2	0	3	1	1	1	0	1	2	0	0	0	0	0	3	0	0	2	1	2	1	2	2	2	2	3	2	1	1	3	0	0	3	3	1	2	0	3	0
dcn168	1	0	0	0	3	1	1	0	0	2	2	0	3	0	0	1	0	1	0	0	0	0	0	0	3	0	0	0	1	2	2	1	2	3	3	3	2	2	1	1	0	0	3	3	1	2	0	2	0
dcn169	0	0	0	0	3	1	1	0	0	2	2	0	3	0	0	1	0	1	2	0	0	0	0	0	2	0	0	0	0	2	2	1	2	3	2	2	1	2	1	3	0	0	3	3	1	1	0	2	0
dcn170	0	0	0	0	3	1	1	0	0	2	2	0	3	0	1	1	0	1	2	1	0	0	0	0	2	0	0	0	1	2	2	1	2	3	2	3	2	2	1	3	0	0	2	3	1	1	0	2	0
dcn171	0	0	0	0	3	1	1	0	0	2	2	0	3	0	1	1	0	1	2	0	0	0	0	0	2	0	0	0	1	2	3	1	2	3	2	3	2	2	1	3	0	0	3	3	1	1	0	2	0
dcn172	0	0	0	0	3	1	2	1	0	2	1	0	3	0	0	1	0	1	2	0	0	0	0	0	2	0	0	0	1	2	2	1	2	3	3	2	2	2	1	3	0	0	2	3	1	1	0	1	0
dcn173	1	0	0	0	2	1	2	1	0	2	1	0	3	0	0	1	0	1	2	1	0	0	0	0	2	0	0	0	1	2	1	1	3	3	2	3	2	2	1	3	0	0	3	3	1	1	0	1	0
dcn174	1	0	0	0	3	1	1	1	0	2	2	0	3	0	1	1	0	1	2	0	0	0	0	0	2	0	0	0	1	2	1	1	3	3	3	2	2	2	2	0	0	0	3	3	1	2	0	2	0
dcn175	1	0	0	0	2	1	0	0	0	2	2	0	1	1	1	1	0	0	2	1	0	0	0	0	2	1	0	0	1	2	2	1	2	3	1	3	1	1	2	0	0	0	2	3	1	2	0	2	0
dcn176	0	0	0	2	2	1	0	2	0	2	2	0	3	0	1	1	0	1	2	2	0	0	0	0	2	0	0	0	0	1	0	1	2	3	3	3	1	2	2	2	0	0	3	2	1	1	0	2	0
dcn177	0	0	0	2	2	1	0	2	0	1	2	0	3	0	1	1	0	1	2	2	0	0	0	0	1	0	1	0	0	1	2	1	2	2	1	3	2	2	1	3	0	0	3	2	1	1	0	2	0
dcn178	1	0	0	2	2	1	0	0	0	1	2	0	3	0	2	1	0	1	2	0	0	0	0	0	1	0	0	0	0	2	3	1	2	3	2	3	1	1	1	2	0	0	2	2	1	2	0	2	0
dcn179	0	0	0	0	1	1	0	2	0	0	2	0	3	0	0	1	0	0	2	0	0	0	0	0	1	0	0	0	1	1	3	1	2	3	1	3	1	1	1	3	0	0	2	2	1	2	0	2	0
dcn180	0	0	0	1	1	1	0	2	0	1	2	0	2	0	0	0	0	1	2	0	0	0	0	0	2	0	0	0	0	1	3	1	2	3	2	3	1	2	2	2	0	0	3	2	1	2	0	2	0
dcn181	0	0	0	0	1	1	0	2	0	0	2	0	3	0	2	1	0	0	2	0	0	0	0	0	1	0	0	0	1	1	3	1	2	3	1	3	1	1	1	3	0	0	2	2	1	2	0	2	0
dcn182	0	1	0	0	3	1	0	0	0	2	2	0	3	0	0	1	0	0	1	0	0	0	0	0	0	0	2	0	0	2	0	2	2	2	1	3	2	2	1	1	0	0	2	2	0	2	0	3	0
dcn183	2	0	0	0	3	1	0	2	0	2	2	0	2	0	1	0	0	0	2	0	0	0	0	0	2	0	0	0	2	0	0	1	2	3	1	3	2	3	2	2	0	0	3	1	2	2	0	2	0
dcn184	1	2	0	0	3	1	0	0	0	2	2	0	1	1	0	0	0	0	2	0	0	0	0	0	2	1	0	0	0	2	0	2	1	2	1	3	2	3	2	2	3	0	2	2	0	1	0	2	0
dcn185	1	0	0	0	3	1	1	0	0	2	2	0	3	0	1	1	0	1	2	0	0	0	0	0	2	0	0	0	0	2	2	2	2	2	2	3	2	1	1	3	0	0	2	2	1	2	0	2	0
dcn186	1	0	0	2	2	1	0	0	0	2	2	0	2	0	0	0	0	0	2	2	0	0	0	0	2	1	0	0	1	0	3	1	3	2	2	3	2	2	1	1	0	0	3	2	1	1	0	2	0
dcn187	0	0	0	0	3	1	1	2	0	2	1	0	3	1	1	0	0	1	2	0	0	0	0	0	2	0	0	2	1	2	2	2	3	3	2	3	3	1	1	3	0	0	3	3	1	2	0	3	0
dcn188	0	0	0	1	2	1	0	2	0	2	2	0	3	0	1	1	0	1	1	1	0	0	0	0	2	0	1	0	0	1	3	1	2	2	2	3	1	1	1	2	0	0	2	1	1	1	0	2	0
dcn189	0	0	0	0	3	1	1	0	0	2	2	0	3	0	1	1	0	1	2	0	0	0	0	0	2	0	0	0	1	2	1	2	1	2	3	3	2	3	1	3	0	0	2	2	0	1	0	3	0
dcn190	2	0	0	2	2	1	0	2	0	2	2	0	3	0	1	1	0	1	2	0	0	0	0	0	2	0	1	0	1	2	0	2	3	2	2	3	2	2	1	3	0	0	2	2	0	1	0	2	0
dcn191	0	0	0	0	3	1	1	0	0	2	2	0	3	0	1	1	0	1	2	0	0	0	0	0	2	0	1	0	0	1	2	1	2	3	2	3	1	1	2	2	0	0	2	2	0	1	0	3	0
dcn192	0	0	0	0	2	2	0	2	0	2	2	0	3	0	1	1	0	1	2	0	0	0	0	0	2	0	1	0	1	0	1	1	3	2	1	2	2	2	2	2	0	0	3	2	0	1	0	3	0
dcn193	0	0	0	0	2	2	0	2	0	2	2	0	3	0	1	1	0	1	2	0	0	0	0	0	2	0	1	0	1	0	1	1	3	2	1	2	2	2	2	2	0	0	3	2	0	1	0	3	0
dcn194	0	0	0	0	2	2	0	2	0	2	2	0	3	0	1	1	0	1	2	0	0	0	0	0	2	0	1	0	1	0	1	1	3	2	1	2	2	2	2	2	0	0	3	2	0	1	0	3	0
dcn195	1	0	0	0	1	1	1	0	0	2	2	0	3	0	1	1	0	1	2	0	0	0	0	0	3	0	0	0	1	2	1	1	1	2	2	2	1	2	1	2	0	0	3	1	3	1	0	2	0
dcn196	0	0	0	0	2	2	0	2	0	2	2	0	3	0	1	1	0	1	2	0	0	0	0	0	2	0	1	0	1	0	1	1	3	2	1	2	2	2	2	2	0	0	3	0	3	1	0	3	0
dcn197	0	0	0	0	2	2	0	2	0	2	2	0	3	0	1	1	0	1	2	0	0	0	0	0	2	0	1	0	1	0	1	1	3	2	1	2	2	2	2	2	0	0	3	2	0	1	0	3	0
dcn198	0	0	0	0	2	2	0	1	0	2	2	0	3	0	0	1	0	0	2	1	1	0	0	0	2	0	0	0	1	2	3	1	2	1	2	3	1	2	2	0	0	0	3	2	1	2	0	3	0
dcn199	1	0	0	0	2	2	0	1	0	2	2	0	3	0	1	1	0	1	2	1	0	0	0	0	2	0	0	2	1	2	1	2	2	1	2	3	2	2	1	0	0	0	3	2	1	2	0	3	0
dcn200	0	0	0	0	2	2	0	0	0	2	2	0	3	0	0	0	0	0	2	1	0	0	0	0	2	0	0	0	1	2	3	1	3	1	1	3	1	1	1	0	0	0	3	2	0	1	0	2	0
dcn201	0	0	0	0	2	2	0	2	0	2	2	0	3	0	1	1	0	1	2	0	0	0	0	0	2	0	1	0	1	0	1	1	3	2	1	2	2	2	2	2	0	0	3	2	0	1	0	3	0
dcn202	0	0	0	2	1	0	0	2	0	1	2	0	2	0	2	0	0	0	2	2	0	0	0	0	2	0	0	0	0	2	3	2	3	0	3	3	1	3	2	0	0	0	2	2	2	2	0	2	0
dcn203	0	0	0	2	1	1	0	2	0	1	2	0	2	0	2	0	0	0	2	2	0	0	0	0	2	0	0	0	0	2	3	1	2	0	3	3	1	3	2	0	0	0	2	2	1	1	0	2	0
dcn204	0	0	0	2	1	1	0	1	0	1	2	0	2	0	2	0	0	0	2	1	0	0	0	0	2	0	0	0	0	2	3	1	2	0	3	3	1	3	1	2	0	0	2	2	1	1	0	2	0
dcn205	0	0	0	2	1	0	0	1	0	1	2	0	2	0	2	0	0	0	2	2	0	0	0	0	2	0	0	0	0	2	3	1	3	0	3	3	1	3	2	0	0	0	2	2	1	2	0	2	0
dcn206	0	0	0	2	1	1	0	1	0	1	2	0	2	0	2	0	0	0	2	2	0	0	0	0	2	0	0	0	0	2	3	2	1	0	3	3	1	3	2	0	0	0	2	2	2	2	0	2	0
dcn207	0	0	0	2	1	1	0	1	0	1	2	0	2	0	2	1	0	0	2	1	0	0	0	0	2	0	0	0	0	2	3	1	3	0	3	3	1	3	2	0	0	0	2	2	2	2	0	2	0
dcn208	0	0	0	1	2	1	0	1	0	2	2	0	3	0	0	1	0	1	2	0	0	0	0	0	2	1	0	0	0	1	1	1	2	2	2	3	1	2	2	2	0	0	3	2	1	1	0	2	0
dcn209	1	0	0	0	3	1	0	3	0	1	2	0	3	0	0	1	0	0	1	0	0	0	0	0	2	0	0	0	0	1	0	2	1	2	3	3	2	2	1	1	0	0	3	2	1	2	0	2	0
dcn210	0	0	0	2	2	1	0	1	0	1	2	0	2	0	0	0	0	1	2	1	0	0	0	0	1	0	0	0	0	1	0	2	3	2	1	3	2	2	1	2	0	0	2	2	1	2	0	2	0
dcn211	0	0	0	2	2	1	0	2	0	2	2	0	2	0	2	1	0	0	2	0	0	0	0	0	1	0	0	0	0	1	2	2	3	2	2	3	2	2	1	2	0	0	2	3	1	2	0	3	0
dcn212	0	0	0	2	1	1	0	2	0	1	2	0	2	0	0	0	0	0	2	1	0	0	0	0	1	0	0	0	0	1	1	2	3	2	1	3	1	2	1	2	0	0	2	2	1	2	0	3	0
dcn213	2	0	0	1	2	1	0	2	0	2	2	0	2	0	0	1	0	0	2	0	0	0	0	0	1	0	0	0	0	1	3	1	1	3	2	3	2	2	2	0	0	0	2	2	1	2	0	3	0
dcn214	0	1	0	2	2	1	0	1	0	2	2	0	3	0	0	1	0	1	2	0	0	0	0	0	1	0	0	0	1	1	0	1	3	2	1	3	1	2	2	2	0	0	3	2	1	1	0	2	0
dcn215	0	0	0	2	2	1	0	2	0	2	2	0	3	0	1	1	0	0	2	2	0	0	0	0	2	0	0	0	0	1	0	0	1	3	2	2	1	1	2	2	0	0	3	2	1	2	0	2	0
dcn216	1	0	0	2	2	1	0	2	0	1	2	0	3	0	0	0	0	0	2	1	0	0	0	0	1	0	1	0	0	1	2	1	1	3	2	2	2	1	1	3	0	0	1	2	1	1	0	2	0
dcn217	2	0	0	2	2	1	0	2	0	1	2	0	3	0	0	1	0	0	2	0	0	0	0	0	1	0	0	0	0	1	3	1	3	2	1	3	1	2	1	2	0	0	2	1	0	1	0	3	0
dcn218	0	0	0	2	2	1	0	0	0	2	2	0	3	0	1	0	0	1	2	0	0	0	0	0	2	0	0	0	0	1	1	1	2	3	1	3	1	2	1	1	0	0	3	2	1	2	0	2	0
dcn219	0	0	0	2	2	1	0	2	0	2	2	0	3	0	1	1	0	1	2	0	0	0	0	0	1	0	0	0	0	1	1	1	2	3	1	3	1	2	1	1	0	0	3	2	1	2	0	2	0
dcn220	0	0	0	2	2	1	1	2	0	2	2	0	2	0	1	1	0	0	2	0	0	0	0	0	1	0	0	0	1	2	2	1	3	3	2	3	2	2	1	2	0	0	2	2	1	1	0	2	0
dcn221	0	0	0	2	2	1	0	2	0	2	2	0	2	0	2	1	0	0	2	0	0	0	0	0	1	0	0	0	0	1	2	2	3	2	1	3	2	2	1	2	0	0	2	3	1	2	0	3	0
dcn222	0	0	0	1	2	1	0	2	0	1	2	0	3	0	0	0	0	0	2	0	0	0	0	0	1	0	0	0	0	1	3	1	3	2	1	3	2	2	1	2	0	0	2	2	1	2	0	3	0
dcn223	2	0	0	1	2	1	0	2	0	1	2	0	3	0	0	0	0	1	2	0	0	0	0	0	1	0	0	0	0	1	3	1	3	2	1	3	2	2	1	2	0	0	2	2	1	2	0	3	0
dcn224	2	0	0	1	2	1	0	2	0	1	2	0	2	0	0	1	0	1	2	0	0	0	0	0	1	0	0	0	0	1	3	1	1	3	2	3	2	2	1	0	0	0	2	2	1	1	0	3	0
dcn225	0	0	0	0	3	1	2	1	0	1	2	0	3	0	1	1	0	1	2	0	0	0	0	0	2	0	0	0	1	2	2	1	3	1	2	2	1	1	1	3	0	0	2	2	1	1	0	3	0
dcn226	0	0	0	0	3	1	0	0	0	1	2	0	2	0	1	1	0	1	2	0	0	0	0	0	2	0	0	0	0	1	3	1	2	3	2	2	1	2	1	3	0	0	2	2	1	2	0	2	0
dcn227	0	0	0	2	2	1	0	2	0	1	2	0	3	0	0	1	0	1	2	0	0	0	0	0	1	0	0	0	0	1	1	1	1	3	2	2	1	1	1	1	0	0	2	2	1	1	0	2	0
dcn228	0	0	0	2	2	1	0	2	0	1	2	0	3	0	1	0	0	1	2	1	0	0	0	0	2	0	0	0	0	1	3	1	2	3	1	3	1	1	1	1	0	0	2	3	2	2	0	2	0
dcn229	0	0	0	2	2	1	0	1	0	1	2	0	2	0	1	2	0	1	2	1	0	0	0	0	1	0	0	0	0	1	3	1	2	3	2	3	1	2	1	2	0	0	3	2	1	2	0	2	0
dcn230	0	0	0	2	2	1	1	1	0	2	2	0	3	0	0	1	0	1	2	0	0	0	0	0	3	0	0	0	1	2	2	1	2	2	2	2	2	2	1	3	0	0	3	3	1	1	0	3	0
dcn231	1	0	0	0	3	1	2	1	0	2	2	0	3	0	0	1	0	0	2	0	0	0	0	0	2	0	0	0	1	2	1	2	2	2	1	3	1	2	1	3	0	0	2	2	0	2	0	3	0
dcn232	0	0	0	0	3	1	1	2	0	2	2	0	3	0	0	1	0	1	2	0	0	0	0	0	2	0	0	0	0	1	0	1	2	3	3	2	1	1	2	2	0	0	3	3	0	2	0	3	0
dcn233	1	0	0	0	3	1	1	1	0	2	2	0	3	0	1	2	0	1	2	0	0	0	0	0	2	0	0	0	1	2	2	1	2	3	3	2	1	1	2	2	0	0	3	3	0	2	0	2	0
dcn235	2	0	0	0	3	1	1	0	0	2	2	0	1	1	0	1	0	0	2	0	0	0	0	0	2	2	0	0	1	2	3	2	1	1	2	3	2	2	1	1	0	0	3	2	1	1	0	2	0
dcn236	0	0	0	0	3	1	1	2	0	2	1	0	3	0	0	1	0	1	2	0	0	0	0	0	2	0	0	0	1	2	2	1	2	2	3	3	2	2	1	3	0	0	2	3	1	2	0	2	0
dcn237	0	0	0	0	3	1	1	0	0	2	1	0	3	1	0	1	0	1	2	0	0	0	0	0	2	1	0	0	1	2	2	1	2	3	2	3	2	2	1	3	0	0	2	2	0	1	0	2	0
dcn238	0	0	0	0	3	1	2	2	0	2	2	0	3	0	1	1	0	1	2	0	0	0	0	0	3	0	0	0	1	2	2	1	1	2	2	3	1	2	1	3	0	0	2	3	1	1	0	2	0
dcn239	0	0	0	0	2	1	1	2	0	2	1	0	3	0	1	2	0	1	2	0	0	0	0	0	2	0	0	0	1	2	1	2	2	2	2	3	2	2	1	1	0	0	3	2	0	1	0	2	0
dcn240	0	0	0	2	2	1	2	1	0	2	1	0	3	0	0	1	0	1	2	0	0	0	0	0	2	0	0	0	1	2	1	2	1	2	3	2	2	3	2	3	0	0	2	1	0	1	0	3	0
dcn241	0	0	0	2	1	1	0	0	0	2	2	0	1	1	1	1	0	0	2	1	0	0	0	0	2	1	0	2	1	2	3	1	3	3	3	2	1	2	1	3	0	0	3	2	0	1	0	2	0
dcn242	2	0	0	0	3	1	0	0	0	2	2	0	1	1	1	1	0	0	2	1	0	0	0	0	2	0	0	0	1	0	3	1	1	2	2	3	2	2	1	1	0	0	3	2	1	1	0	2	0
dcn243	1	0	0	2	1	1	0	0	0	2	2	0	1	1	1	0	0	0	2	2	0	0	0	0	2	1	0	2	1	2	2	1	1	2	2	3	3	2	2	2	0	0	3	1	1	0	0	2	0
dcn244	1	0	0	2	1	1	0	0	0	2	2	0	3	0	0	0	0	0	2	0	0	0	0	0	2	1	0	0	1	2	1	2	1	2	2	3	2	2	1	2	0	0	2	2	1	1	0	2	0
dcn245	1	0	0	2	2	1	0	0	0	2	2	0	1	1	1	0	0	0	2	2	0	0	0	0	2	1	0	0	1	0	2	2	2	2	3	2	2	2	1	1	0	0	3	2	1	1	0	2	0
dcn246	0	0	0	0	3	1	1	2	0	2	2	0	2	0	1	1	0	1	2	0	0	0	0	0	2	1	0	0	1	2	2	2	1	2	2	3	2	2	1	1	0	0	2	2	1	1	0	2	0
dcn247	0	0	0	2	1	1	0	0	0	2	2	0	2	0	1	1	0	1	2	1	0	0	0	0	2	1	0	0	1	0	3	2	1	2	3	3	2	2	1	1	0	0	2	2	1	1	0	2	0
dcn248	1	0	0	2	1	1	0	0	0	2	2	0	2	0	1	1	0	0	2	1	0	0	0	0	2	1	0	2	1	2	3	2	1	2	2	3	2	2	1	1	0	0	3	2	1	1	0	3	0
dcn249	0	0	0	2	1	0	0	2	0	2	2	0	2	0	1	1	0	0	2	1	0	0	0	0	2	1	0	0	1	0	3	2	1	2	2	3	2	2	1	3	0	0	3	2	1	1	0	3	0
dcn250	0	0	0	0	3	1	2	1	0	2	2	0	3	0	0	1	0	1	2	0	0	0	0	0	2	0	0	2	1	2	2	1	2	2	2	3	2	2	2	3	0	0	2	2	0	1	0	2	0
dcn251	1	0	0	0	3	1	2	0	0	1	2	0	2	0	1	1	0	0	2	1	0	0	0	0	3	0	0	2	1	2	3	1	2	2	2	3	1	3	1	3	0	0	2	1	0	1	0	2	0
dcn252	1	0	0	2	1	1	0	0	0	2	2	0	2	0	1	0	0	0	2	0	0	0	0	0	3	0	0	0	1	0	3	2	1	3	2	3	2	3	1	1	0	0	3	2	1	1	0	2	0
dcn253	1	0	0	2	1	1	0	0	0	2	2	0	1	0	1	1	0	0	2	1	0	0	0	0	1	1	0	0	1	0	3	2	1	2	3	3	2	2	1	0	0	0	2	2	1	1	0	2	0
dcn254	0	0	0	0	3	1	1	2	0	1	1	0	3	0	1	0	0	1	2	0	0	0	0	0	2	0	0	2	1	2	2	1	2	2	2	3	2	2	1	3	0	0	2	2	0	2	0	2	0
dcn255	0	0	0	0	3	1	1	0	0	2	2	0	3	0	1	1	0	1	2	0	0	0	0	0	2	0	0	0	1	2	2	1	2	2	2	3	2	1	1	3	0	0	2	1	0	1	0	2	0
dcn256	0	0	0	2	2	1	2	0	0	2	1	0	3	0	1	1	0	1	2	0	0	0	0	0	2	0	0	2	1	2	0	2	1	2	2	3	1	1	1	1	0	0	2	2	0	1	0	2	0
dcn257	1	0	0	0	3	1	1	2	0	2	2	0	3	0	0	1	0	1	2	0	0	0	0	0	2	0	0	0	1	2	2	1	1	3	2	3	2	2	1	1	0	0	3	1	2	1	0	3	0
dcn258	0	0	0	0	3	1	2	1	0	2	2	0	1	1	1	2	0	1	2	0	0	0	0	0	2	0	0	0	1	2	2	2	1	2	3	2	2	2	1	3	0	0	2	2	1	1	0	3	0
dcn259	0	0	0	0	3	1	2	1	0	2	2	0	3	0	0	2	0	1	2	0	0	1	0	0	2	0	0	0	1	0	1	2	1	2	3	2	2	2	1	2	0	0	2	2	1	1	0	3	0
dcn260	2	0	0	0	3	1	1	0	0	2	2	0	2	0	0	1	0	1	2	0	0	0	0	0	2	2	0	0	0	0	1	1	2	2	1	3	2	2	1	1	0	0	2	1	1	1	0	2	0
dcn261	2	0	0	0	3	1	1	0	0	2	2	0	2	0	0	1	0	1	2	0	0	0	0	0	2	2	0	0	0	0	1	1	2	2	2	3	2	2	1	1	0	0	2	1	1	1	0	2	0
dcn262	1	0	0	0	3	1	1	0	0	2	2	0	2	0	0	1	0	1	2	0	0	0	0	0	2	1	0	0	1	0	1	1	3	3	2	3	2	2	1	1	0	0	2	1	1	1	0	2	0
dcn263	1	0	0	0	3	1	1	0	0	2	2	0	2	0	0	1	0	0	2	0	0	0	0	0	2	2	0	0	1	2	1	1	2	2	2	3	2	2	1	1	0	0	2	2	1	1	0	2	0
dcn264	2	0	0	2	1	1	0	0	0	1	2	0	2	0	1	1	0	0	2	1	0	0	0	0	2	0	0	0	0	0	3	2	1	3	2	3	3	3	1	1	0	0	2	2	1	1	0	2	0
dcn265	0	0	0	0	3	1	0	0	0	2	2	0	3	0	0	1	0	1	2	1	0	0	0	0	2	0	0	2	1	2	2	2	1	3	3	2	1	2	1	1	0	0	2	2	0	1	0	2	0
dcn266	2	0	0	0	3	1	1	0	0	2	2	0	2	0	0	1	0	1	2	0	0	0	0	0	2	2	0	2	1	2	3	1	3	1	2	3	2	2	1	1	0	0	3	3	1	1	0	2	0
dcn267	1	0	0	2	1	1	1	2	0	2	2	0	2	0	0	1	0	0	2	0	0	0	0	0	2	2	0	0	1	2	3	1	1	1	1	3	2	2	1	1	0	0	3	2	0	1	0	2	0
dcn268	1	0	0	0	2	1	1	2	0	2	1	0	3	0	1	1	0	1	2	0	0	0	0	0	2	0	0	2	1	2	1	2	2	1	1	3	2	2	1	1	0	0	3	3	0	1	0	2	0
dcn269	2	0	0	2	1	1	1	2	0	2	2	0	2	0	2	1	0	1	2	1	0	0	0	0	2	0	0	2	2	2	2	2	2	2	3	3	2	2	2	2	0	0	2	3	0	1	0	2	0
dcn270	2	0	0	0	3	1	1	0	0	2	2	0	2	0	0	1	0	1	2	0	0	0	0	0	2	2	0	2	1	2	3	1	3	1	2	3	2	2	1	1	0	0	3	3	1	1	0	2	0
dcn271	0	0	0	0	2	1	1	0	0	2	2	0	3	0	1	1	0	1	2	0	0	0	0	0	2	0	0	2	1	2	2	1	3	2	3	2	1	1	1	3	0	0	2	2	2	0	0	3	0
dcn272	0	0	0	2	2	1	0	0	0	1	1	0	3	0	1	1	0	1	2	0	0	0	0	0	2	0	0	0	1	2	2	1	3	2	3	1	2	2	2	0	0	0	2	3	1	1	0	3	0
dcn273	1	0	0	2	2	1	0	0	0	1	2	0	2	0	1	1	0	0	2	2	0	0	0	0	2	0	0	0	1	0	2	2	2	2	2	3	2	2	1	1	0	0	3	2	0	2	0	2	0
dcn274	0	0	0	0	2	1	2	0	0	2	2	0	3	0	1	0	0	1	2	0	0	0	0	0	3	0	0	2	1	2	2	1	3	3	2	2	2	2	1	3	0	0	2	2	1	1	0	3	0
dcn275	0	0	0	0	3	1	1	0	0	2	2	0	3	0	0	1	0	0	2	2	0	0	0	0	2	0	0	0	1	2	1	1	2	2	2	3	2	2	1	1	2	0	2	1	0	1	0	2	0
dcn276	0	0	0	0	3	1	1	0	0	2	2	0	3	0	0	0	0	1	2	1	0	0	0	0	2	0	0	0	1	2	1	1	2	2	2	3	2	2	1	1	0	0	3	2	0	1	0	2	0
dcn277	2	0	0	2	2	1	0	0	0	2	2	0	2	0	1	1	0	0	2	1	0	0	0	0	3	0	0	0	0	2	2	2	2	2	2	3	2	3	1	3	0	0	3	3	1	1	0	2	0
dcn278	0	0	0	0	2	1	1	2	0	1	2	0	2	0	0	0	0	1	0	2	0	0	0	0	2	0	0	0	0	2	2	1	2	2	3	2	1	2	1	3	0	0	3	3	1	1	0	2	0
dcn279	1	0	0	2	1	1	0	0	0	2	2	0	1	1	1	0	0	0	2	1	0	0	0	0	2	0	0	0	0	2	1	2	1	2	2	3	2	2	1	1	0	0	3	2	0	0	0	2	0
dcn280	0	0	0	0	3	1	2	1	0	1	2	0	3	0	1	1	0	1	2	0	0	0	0	0	2	0	0	0	1	2	1	2	2	2	1	3	1	2	1	3	0	0	2	2	1	1	0	3	0
dcn281	1	0	0	0	3	1	2	1	0	2	2	0	3	0	1	1	0	0	2	0	0	0	0	0	2	2	0	2	1	2	1	2	2	2	1	3	1	2	1	3	0	0	2	2	0	2	0	3	0
dcn282	1	0	0	0	3	1	0	0	0	1	2	0	2	0	0	1	0	0	2	1	0	0	0	0	2	2	0	2	1	2	2	1	2	3	1	3	1	3	1	1	2	0	2	2	0	2	0	2	0
dcn283	0	0	0	0	3	1	2	1	0	2	2	0	3	0	1	1	0	1	2	0	0	0	0	0	2	0	0	0	1	2	2	2	2	2	3	2	2	3	1	3	0	0	2	1	0	1	0	3	0
dcn284	0	0	0	2	2	1	0	0	0	1	2	0	2	0	0	0	0	0	2	2	0	0	0	0	2	1	0	0	1	2	3	2	1	2	2	3	1	2	1	2	0	0	2	1	0	1	0	2	0
dcn285	0	0	0	0	2	1	1	0	0	1	2	0	3	0	1	1	0	1	2	1	0	0	0	0	2	0	0	0	1	2	2	2	1	3	2	3	2	2	1	3	0	0	3	2	0	1	0	2	0
dcn286	0	0	0	2	2	1	0	2	0	2	2	0	3	0	1	1	0	1	2	1	0	0	0	0	1	0	0	0	0	1	0	1	2	2	1	3	1	2	2	2	0	0	3	2	1	2	0	2	0
dcn287	1	0	0	2	1	1	0	0	0	2	2	0	2	0	1	1	0	0	2	0	0	0	0	0	2	1	0	0	1	0	3	2	2	3	2	3	2	2	1	1	0	0	3	2	0	1	0	2	0
dcn288	1	0	0	2	1	1	0	0	0	2	2	0	2	0	1	1	0	0	2	0	0	0	0	0	2	1	0	0	1	0	3	2	2	3	2	3	2	2	1	1	0	0	3	2	0	1	0	2	0
dcn289	0	0	0	0	3	1	1	1	0	2	2	0	3	0	1	1	0	1	2	0	0	0	0	0	2	1	0	0	1	2	3	1	3	3	2	3	2	2	1	3	0	0	2	2	1	1	0	3	0
dcn290	1	0	0	0	3	1	1	0	0	2	2	0	3	0	0	1	0	0	2	1	0	0	0	0	2	2	0	2	1	2	3	1	3	2	1	3	2	2	2	2	0	0	1	3	0	2	0	2	0
dcn291	1	0	0	2	2	1	0	0	0	1	2	0	2	0	0	0	0	0	2	1	0	0	0	0	2	0	0	0	1	0	2	2	1	2	2	3	2	2	1	1	0	0	3	3	1	1	0	2	0
dcn292	0	0	0	0	3	1	1	0	0	2	1	0	3	0	1	1	0	0	2	0	0	0	0	0	2	0	0	0	1	2	2	1	3	2	3	2	1	2	1	3	0	0	2	2	0	1	0	2	0
dcn293	0	0	0	2	1	1	0	1	0	1	2	0	2	0	1	1	0	0	2	2	0	0	0	0	1	0	0	0	0	2	2	1	1	0	3	2	1	3	1	2	0	0	2	2	1	2	0	2	0
dcn294	0	0	0	2	1	1	0	2	0	1	2	0	2	0	3	0	0	0	2	2	0	0	0	0	2	0	0	0	0	2	2	1	1	0	3	2	1	3	2	0	0	0	2	2	1	2	0	2	0
dcn295	0	0	0	3	1	1	0	1	0	2	2	0	3	0	2	1	0	0	1	2	0	0	0	0	2	0	0	0	0	2	3	2	2	0	1	3	1	3	2	0	0	0	2	2	1	2	0	2	2
dcn296	0	0	0	2	2	1	0	2	0	2	2	0	3	0	0	1	0	1	2	2	0	0	0	0	1	0	1	0	0	1	2	1	3	2	1	3	1	1	1	3	0	0	3	2	1	1	0	2	0
dcn297	0	0	0	2	2	0	0	2	0	2	2	0	2	0	1	1	0	1	0	1	0	0	0	0	1	0	1	0	0	1	2	1	1	3	1	3	2	2	1	3	0	0	3	2	1	1	0	2	0
dcn299	0	0	0	2	2	1	0	2	0	2	2	0	2	0	1	0	0	1	2	1	0	0	0	0	2	0	0	0	0	1	0	0	1	3	3	2	1	1	1	1	0	0	2	2	0	1	0	2	0
dcn300	0	0	0	2	2	0	0	2	0	2	2	0	3	0	0	1	0	1	2	1	0	0	0	0	2	0	0	0	0	1	0	0	1	3	3	2	1	1	1	1	0	0	2	2	1	1	0	2	0
dcn301	0	0	0	2	2	1	0	2	0	2	2	0	2	0	1	1	0	1	2	1	0	0	0	0	2	0	0	0	0	1	3	2	2	3	3	2	1	1	1	1	0	0	3	2	2	2	0	2	0
dcn302	0	0	0	2	2	1	0	2	0	1	2	0	2	0	1	1	0	0	2	1	0	0	0	0	2	0	0	0	0	0	2	1	1	2	2	2	1	1	1	2	0	0	3	2	1	2	0	2	0
dcn303	0	0	0	2	2	2	0	2	0	1	1	0	3	0	1	0	0	1	2	0	0	0	0	0	1	0	0	1	0	0	2	1	2	3	2	2	2	1	1	2	0	0	3	1	1	1	0	2	0
dcn304	0	0	0	2	2	2	0	2	0	1	1	0	3	0	0	0	0	1	2	0	0	0	0	0	1	0	0	1	0	0	1	1	2	3	1	3	1	1	1	2	0	0	2	1	1	1	0	2	0
dcn305	0	0	0	2	2	2	0	2	0	2	2	0	3	0	1	1	0	0	2	1	0	0	0	0	1	0	1	0	0	1	3	1	3	3	1	3	2	1	1	2	0	0	3	2	1	1	0	2	0
dcn306	0	0	0	2	2	2	0	2	0	2	2	0	3	0	0	1	0	0	2	1	0	0	0	0	1	0	1	0	0	2	2	1	1	3	2	3	2	1	1	2	0	0	3	2	1	1	0	2	0
dcn307	0	0	0	2	2	1	0	2	0	2	2	0	3	0	1	1	0	0	2	0	0	0	0	0	1	0	1	0	0	1	2	1	2	3	2	2	2	1	1	3	0	0	3	2	1	1	0	2	0
dcn308	1	0	0	2	2	1	0	2	0	1	2	0	3	0	1	0	0	0	2	0	0	0	0	0	1	0	0	0	0	1	2	1	3	3	2	2	2	1	1	3	0	0	3	2	1	1	0	2	0
dcn309	0	0	0	2	1	1	0	1	0	1	2	0	3	0	1	1	0	1	2	0	0	0	0	0	2	0	0	0	0	1	0	0	1	3	3	2	1	1	1	1	0	0	2	2	1	2	0	2	0
dcn310	1	0	0	2	2	1	0	2	0	1	2	0	3	0	0	0	0	0	2	1	0	0	0	0	1	0	0	0	0	1	2	1	2	3	2	2	2	1	1	3	0	0	3	2	1	1	0	2	0
dcn311	0	0	0	2	2	2	0	1	0	1	2	0	3	0	0	0	0	1	2	0	0	0	0	0	1	0	0	0	0	1	2	1	2	3	1	2	2	1	1	3	0	0	2	2	1	1	0	2	0
dcn312	1	0	0	2	1	1	0	2	0	1	1	0	3	1	0	0	0	1	2	0	0	0	0	0	1	0	1	0	0	1	3	1	1	3	2	2	2	1	1	3	0	0	2	2	1	2	0	2	0
dcn313	1	0	0	2	2	1	0	2	0	2	2	0	3	0	0	0	0	1	2	0	0	0	0	0	1	0	1	0	0	1	3	1	2	3	2	2	2	1	1	2	0	0	3	2	1	2	0	2	0
dcn314	1	0	0	2	2	2	0	2	0	2	2	0	3	0	1	1	0	1	0	1	0	0	0	0	1	0	0	0	0	0	2	1	3	2	1	3	1	1	1	0	0	0	2	2	1	1	0	2	0
dcn315	1	0	0	2	2	1	0	2	0	1	1	0	3	0	1	0	0	1	2	0	0	0	0	0	1	0	0	0	0	1	2	1	2	3	2	2	2	1	1	3	0	0	2	2	1	1	0	2	0
dcn316	0	0	0	1	2	1	0	1	0	2	1	0	3	0	1	1	0	1	2	2	0	0	0	0	1	0	1	0	0	1	2	1	2	3	1	3	2	1	1	2	0	0	3	2	1	1	0	2	0
dcn317	0	0	0	2	2	1	0	2	0	1	2	0	3	0	1	1	0	0	2	0	0	0	0	0	1	0	1	0	0	1	2	1	2	3	2	2	2	1	1	3	0	0	2	2	1	1	0	2	0
dcn318	0	0	0	2	2	2	0	1	0	1	2	0	3	0	0	0	0	1	2	0	0	0	0	0	1	0	0	0	0	1	2	1	3	2	2	3	2	1	1	3	0	0	2	2	1	1	0	2	0
dcn319	0	0	0	2	2	1	0	2	0	1	1	0	3	0	1	0	0	1	2	0	0	0	0	0	1	0	0	0	0	1	2	2	3	3	2	2	2	1	1	3	0	0	2	2	1	1	0	2	0
dcn320	0	0	0	2	1	0	0	1	0	1	2	0	3	0	1	1	0	1	2	0	0	0	0	0	1	0	1	0	0	1	2	1	3	3	1	3	1	1	1	3	0	0	3	2	1	1	0	2	0
dcn321	0	0	0	2	2	2	0	2	0	1	2	0	3	0	0	1	0	0	2	0	0	0	0	0	1	0	0	0	0	1	2	1	2	3	2	2	2	1	1	2	0	0	2	1	2	1	0	2	0
dcn322	0	0	0	2	2	2	0	2	0	1	2	0	3	0	0	1	0	0	2	0	0	0	0	0	1	0	0	0	0	1	2	1	2	3	2	2	2	1	1	2	0	0	2	1	2	1	0	2	0
dcn323	1	0	0	2	2	1	0	2	0	1	1	0	3	0	1	0	0	1	2	0	0	0	0	0	1	0	0	0	0	1	2	2	2	3	2	3	2	1	1	3	0	0	3	2	2	2	0	2	0
dcn324	0	0	0	1	2	1	0	2	0	1	2	0	3	0	1	0	0	1	2	0	0	0	0	0	1	0	0	0	0	1	2	1	3	3	2	2	2	1	1	3	0	0	3	2	1	1	0	2	0
dcn325	0	0	0	0	3	2	0	0	0	1	2	0	3	0	1	1	0	0	2	0	0	0	0	0	0	1	0	0	1	0	0	2	1	2	1	3	1	1	1	2	0	0	3	2	1	2	0	3	0
dcn326	0	0	0	1	2	1	0	2	0	1	2	0	3	0	0	1	0	1	1	1	0	0	0	0	1	0	1	0	0	1	2	1	3	2	1	3	1	1	1	2	0	0	3	2	1	1	0	2	0
dcn327	0	0	0	2	2	1	0	2	0	2	2	0	3	0	1	1	0	1	2	1	0	0	0	0	1	0	0	0	0	1	0	1	2	3	2	3	1	2	1	1	0	0	3	2	1	1	0	2	0
dcn328	2	0	0	1	2	1	0	2	0	2	2	0	3	0	0	1	0	1	2	0	0	0	0	0	1	0	0	0	0	1	3	1	1	3	1	3	2	2	2	0	0	0	3	2	1	2	0	3	0
dcn329	2	0	0	1	2	1	0	2	0	2	2	0	2	0	1	1	0	1	2	0	0	0	0	0	3	1	0	0	0	2	2	2	2	3	2	3	1	2	2	2	0	0	3	2	1	1	0	2	0
dcn330	2	0	0	2	2	1	0	2	0	2	2	0	3	0	1	0	0	1	2	1	0	0	0	0	2	0	0	0	0	2	3	1	2	3	2	3	1	2	2	2	0	0	2	2	2	2	0	2	0
dcn331	0	0	0	1	1	1	1	2	0	2	2	0	3	0	1	1	0	1	2	0	0	0	0	0	1	0	0	0	0	1	1	1	2	2	3	3	2	2	1	3	0	0	3	2	0	1	0	2	0
dcn332	0	0	0	2	1	1	0	2	0	1	1	0	3	0	1	0	0	1	2	1	0	0	0	0	1	0	0	0	0	0	1	1	2	3	2	3	2	1	1	2	0	0	2	2	1	2	0	2	0
dcn333	0	0	0	2	2	1	0	2	0	2	2	0	3	0	0	1	0	0	2	2	0	0	0	0	2	0	0	0	0	1	0	0	1	3	3	2	1	2	1	1	0	0	3	2	1	1	0	2	0
dcn334	0	0	0	2	2	1	0	1	0	2	2	0	2	0	0	0	0	1	2	1	0	0	0	0	0	0	0	0	1	0	0	2	3	2	1	3	2	2	1	2	0	0	2	2	0	2	0	2	0
dcn335	1	0	1	1	2	0	0	2	0	1	2	0	2	0	0	0	0	1	2	0	0	0	0	0	1	0	0	0	1	1	3	1	1	3	2	3	1	2	1	0	0	0	2	2	1	2	0	2	0
dcn336	1	0	0	0	2	1	2	1	0	2	2	0	3	0	1	1	0	1	2	0	0	0	0	0	2	1	0	0	0	2	2	2	2	3	2	3	2	2	1	3	0	0	3	2	1	1	0	3	0
dcn337	0	0	0	0	3	1	1	0	0	2	2	0	3	0	1	1	0	1	2	0	0	0	0	0	3	0	0	0	0	2	2	1	1	3	3	3	1	2	1	3	0	0	3	3	1	2	0	2	0
dcn338	1	0	0	0	3	1	2	0	0	2	2	0	3	0	1	1	0	1	2	0	0	0	0	0	2	0	0	0	1	2	1	2	1	2	3	3	1	2	1	3	0	0	3	3	1	1	0	3	0
dcn339	0	0	0	0	3	0	1	1	0	2	1	0	3	0	1	1	0	1	2	1	0	0	0	0	2	0	0	0	1	2	1	2	1	2	3	3	1	2	1	3	0	0	3	3	1	2	0	3	0
dcn340	0	0	0	0	3	1	2	1	0	2	2	0	3	0	0	1	0	1	2	0	0	0	0	0	2	0	0	0	1	2	2	1	2	2	3	3	1	2	1	3	0	0	3	2	0	1	0	3	0
dcn341	0	0	1	2	1	1	0	2	0	2	2	0	3	0	2	1	0	0	2	2	0	0	0	0	2	0	0	1	0	2	2	1	3	0	2	3	2	3	2	0	0	0	3	2	1	1	0	2	2
dcn342	1	0	0	0	3	1	1	0	0	2	2	0	3	0	1	2	0	0	2	1	0	0	0	0	2	2	0	2	0	2	3	1	2	3	2	3	2	2	2	2	0	0	2	3	1	2	0	2	0
dcn343	1	0	0	2	2	1	1	1	0	2	2	0	1	1	0	1	0	0	2	2	0	0	0	0	2	2	0	1	0	2	3	2	2	2	1	3	2	2	2	2	0	0	2	3	1	2	0	2	0
dcn344	0	0	0	0	3	1	2	1	0	2	2	0	1	1	0	1	0	0	1	1	0	0	0	0	2	2	0	2	1	2	2	1	2	2	1	3	1	2	1	1	2	0	2	3	1	1	0	2	0
dcn345	0	0	0	2	2	1	0	2	0	2	2	0	3	0	0	1	0	1	2	1	0	0	0	0	2	0	0	0	0	2	1	1	2	3	3	3	1	1	1	1	0	0	3	2	1	2	0	2	0
dcn346	1	0	0	0	3	1	0	1	0	2	2	0	1	1	0	1	0	0	1	1	0	0	0	0	2	0	0	0	1	2	1	1	2	2	1	3	1	1	1	1	1	1	2	3	1	2	0	2	0
dcn347	1	0	0	2	2	1	0	0	0	2	2	0	2	0	0	1	0	0	2	2	0	0	0	0	2	2	0	0	1	2	3	2	1	2	2	3	1	3	1	1	1	0	2	2	1	2	0	2	0
dcn348	2	0	0	1	1	1	0	2	0	2	2	0	2	0	0	1	0	1	2	0	0	0	0	0	1	0	0	1	0	0	3	1	1	3	1	3	2	2	1	0	0	0	2	1	1	1	0	3	0
dcn349	0	0	0	2	1	1	0	2	0	2	2	0	3	0	2	1	0	0	1	2	0	0	0	0	2	0	0	0	0	1	3	1	3	0	2	3	2	2	2	0	0	0	2	2	1	1	0	2	2
dcn350	0	0	0	2	1	1	0	2	0	2	2	0	3	0	2	1	0	0	1	2	0	0	0	0	2	0	0	0	0	1	3	1	3	0	2	3	1	2	2	0	0	0	2	2	1	1	0	2	2
dcn351	2	0	0	0	2	1	1	0	0	2	2	0	1	0	0	1	0	0	2	1	0	0	0	0	2	2	0	2	0	2	3	2	2	2	2	3	2	2	2	2	0	0	3	2	1	1	0	2	0
dcn352	0	0	0	2	1	1	0	0	0	2	2	0	3	0	1	2	0	1	2	1	0	0	0	0	1	0	0	0	0	2	3	1	1	2	2	3	1	3	2	2	0	0	2	2	1	2	0	2	0
dcn353	2	0	0	0	3	1	1	1	0	2	2	0	1	0	1	1	0	0	2	1	0	0	0	0	2	2	0	2	0	2	3	2	2	2	1	3	2	2	1	1	0	0	2	2	1	2	0	2	0
dcn354	0	0	0	0	2	0	2	1	0	2	2	0	3	0	1	2	0	0	2	0	0	0	0	0	2	0	0	0	1	2	2	2	1	3	3	2	2	2	1	3	0	0	3	3	1	1	0	3	0
dcn355	0	0	0	0	2	1	1	1	0	2	2	0	3	0	0	0	0	1	2	0	0	0	0	0	2	1	0	0	1	2	2	1	2	2	2	3	2	2	1	3	0	0	3	3	1	1	0	2	0
dcn356	0	0	0	0	2	1	1	0	0	1	2	0	3	0	1	1	0	1	2	0	0	0	0	0	2	1	0	0	1	2	2	1	2	2	2	3	2	2	1	3	0	0	3	3	1	1	0	2	0
dcn357	0	0	0	0	3	1	2	0	0	2	2	0	3	0	1	0	0	1	2	0	0	0	0	0	3	0	0	0	1	2	2	1	2	2	3	2	2	2	1	3	0	0	3	2	1	1	0	2	0
dcn358	2	0	0	0	3	1	1	0	0	2	2	0	1	0	0	1	0	0	2	1	0	0	0	0	2	2	0	2	0	2	3	2	2	2	1	3	2	2	1	1	0	0	2	2	1	2	0	2	0
dcn359	2	0	0	0	3	1	2	0	0	2	2	0	3	0	0	1	0	0	2	2	0	0	0	0	2	2	0	2	0	2	3	1	2	2	1	3	2	2	2	2	0	0	2	3	1	2	0	2	0
dcn360	1	0	0	0	2	1	2	1	0	2	2	0	3	0	1	1	0	0	1	1	0	0	0	0	2	2	0	2	0	2	3	2	2	2	1	3	2	2	2	2	0	0	1	3	1	1	0	2	0
dcn361	0	0	0	2	2	1	0	2	0	2	2	0	3	0	1	1	0	1	2	1	0	0	0	0	2	0	0	0	0	1	3	1	2	2	2	3	1	2	2	2	0	0	3	2	1	2	0	2	0
dcn362	0	0	0	0	3	1	0	2	0	2	2	0	3	0	1	1	0	1	2	0	0	0	0	0	2	1	0	2	1	2	2	2	2	2	2	2	2	2	1	3	0	0	3	2	0	1	0	2	0
dcn363	0	0	0	2	2	1	2	1	0	2	2	0	3	0	0	1	0	1	2	0	0	0	0	0	2	0	0	0	1	2	2	2	3	3	3	3	2	2	1	3	0	0	2	2	0	1	0	2	0
dcn364	1	0	0	2	2	1	0	2	0	2	2	0	3	0	1	1	0	1	2	0	0	0	0	0	2	0	0	0	0	1	0	1	1	3	3	2	1	2	2	2	0	0	2	0	2	2	0	2	1
dcn365	1	0	0	2	2	1	0	2	0	2	2	0	3	0	1	1	0	1	2	0	0	0	0	0	3	0	0	0	0	1	0	1	1	3	3	2	1	2	2	2	0	0	2	0	2	2	0	2	1
dcn366	0	0	0	0	3	1	0	1	0	2	2	0	2	0	0	0	0	0	2	0	0	0	0	0	2	2	0	0	1	0	2	1	1	2	2	3	3	2	1	1	0	0	3	2	0	1	0	2	0
dcn367	0	0	0	2	2	1	0	2	0	2	2	0	3	0	0	0	0	1	2	0	0	0	0	0	2	0	0	0	0	1	0	1	2	3	2	3	1	2	2	2	0	0	3	3	0	1	0	2	0
dcn368	0	0	0	2	2	1	0	2	0	2	2	0	3	0	0	1	0	1	2	0	0	0	0	0	2	0	0	0	0	1	3	1	1	3	1	3	1	1	2	2	0	0	2	3	1	2	0	2	0
dcn369	0	0	0	1	2	1	0	2	0	2	2	0	2	0	0	1	0	1	2	0	0	0	0	0	1	0	0	0	0	0	3	1	2	2	2	3	2	3	1	2	0	0	2	1	0	1	0	3	0
dcn370	0	0	0	0	3	1	0	2	0	2	2	0	3	0	2	1	0	0	2	0	0	0	0	0	1	0	0	0	0	1	2	2	3	3	2	3	2	2	1	2	0	0	2	3	1	2	0	3	0
dcn371	0	0	0	0	3	1	0	2	0	2	2	0	3	0	1	1	0	1	2	0	0	0	0	0	2	1	0	2	1	2	2	2	1	2	2	3	2	2	1	3	0	0	3	2	0	1	0	2	0
dcn372	0	0	0	2	2	1	2	1	0	2	2	0	3	0	1	1	0	1	2	0	0	0	0	0	2	0	0	0	1	2	2	2	2	2	3	2	1	2	1	3	0	0	3	2	0	1	0	3	0
dcn373	1	0	0	2	2	1	0	0	0	2	2	0	2	0	0	0	0	0	2	1	0	0	0	0	2	0	0	0	1	0	1	2	1	1	2	3	2	2	1	2	0	0	3	2	0	1	0	2	0
dcn374	0	0	0	2	2	2	0	1	0	1	2	0	2	0	2	2	0	0	2	2	0	0	0	0	1	0	0	0	0	2	1	3	2	3	1	3	3	2	1	1	0	0	2	3	1	2	0	2	0
dcn375	0	0	0	0	3	1	2	3	0	2	1	0	3	0	0	1	0	1	2	0	0	0	0	0	2	0	0	0	1	2	3	1	3	2	3	2	1	2	1	3	0	0	2	2	1	1	0	3	0
dcn376	0	0	0	2	2	2	0	1	0	2	1	0	2	0	1	1	0	0	2	1	0	0	0	0	1	0	0	0	1	2	2	2	1	2	1	3	2	3	1	3	0	0	2	2	2	2	0	2	0
dcn377	0	0	0	2	2	2	0	1	0	2	2	0	2	0	0	1	0	0	2	1	0	0	0	0	1	0	0	0	0	2	1	2	2	3	1	3	3	3	1	2	0	0	3	3	2	2	0	2	0
dcn378	0	0	0	2	2	2	0	1	0	2	2	0	2	0	1	1	0	0	2	1	0	0	0	0	1	0	0	0	0	2	2	2	1	3	1	3	3	3	1	2	0	0	2	3	1	2	0	2	0
dcn379	0	0	0	2	2	1	0	0	0	2	2	0	2	1	1	2	0	0	2	1	0	0	0	0	1	0	0	0	1	2	2	2	1	3	2	3	2	1	2	2	0	0	2	2	2	2	0	2	0
dcn380	0	0	0	3	1	1	0	2	0	2	1	0	1	0	2	1	0	0	2	2	0	0	0	0	2	0	0	0	0	2	3	1	1	0	2	2	1	3	2	0	0	0	2	2	2	2	0	2	0
dcn381	0	0	0	2	1	2	0	2	0	2	1	0	2	0	2	1	0	0	2	1	0	0	0	0	2	0	0	0	0	2	3	2	1	0	3	2	2	3	1	0	0	0	3	3	1	2	0	2	0
dcn382	1	0	0	2	2	2	0	0	0	2	2	0	2	0	1	1	0	0	2	1	0	0	0	0	1	0	0	0	1	2	3	2	1	3	2	3	2	3	1	2	0	0	2	3	1	2	0	2	0
dcn383	1	0	0	2	2	1	0	0	0	2	2	0	2	0	1	2	0	0	2	1	0	0	0	0	1	0	0	0	0	2	2	2	1	2	1	3	2	3	2	2	0	0	2	3	1	2	0	2	0
dcn384	0	1	0	3	1	2	0	2	0	1	2	0	2	0	2	1	0	0	2	2	0	0	0	0	2	0	0	0	0	2	3	1	2	0	3	3	2	3	2	0	0	0	2	2	1	2	0	2	0
dcn385	2	0	0	0	3	1	0	0	0	2	2	0	1	1	1	1	0	0	2	2	0	0	0	0	2	1	1	0	1	2	1	1	2	2	2	3	1	2	2	2	2	0	2	2	0	2	0	2	0
dcn386	0	0	0	0	3	1	0	1	0	2	2	0	1	1	1	2	0	0	2	2	0	0	0	0	2	1	1	2	1	2	2	1	2	2	2	3	1	3	1	1	2	0	2	2	0	2	0	2	0
dcn387	2	0	0	0	3	1	0	0	0	1	2	0	1	1	1	0	0	0	2	2	0	0	0	0	2	1	0	1	0	2	2	1	2	2	2	3	2	1	1	2	0	0	2	2	0	2	0	2	0
dcn388	1	0	0	0	3	1	0	1	0	2	2	0	1	1	1	0	0	0	2	2	0	0	0	0	2	1	1	1	1	2	2	1	1	2	2	3	2	1	1	1	2	0	3	2	0	2	0	2	0
dcn389	1	0	0	0	3	1	0	0	0	2	2	0	1	1	1	0	0	0	2	2	0	0	0	0	2	1	0	0	0	2	2	1	1	2	3	3	1	1	1	3	0	0	2	2	0	1	0	3	0
dcn390	1	0	0	0	3	1	0	0	0	2	2	0	1	2	2	0	0	0	2	2	0	0	0	0	2	1	1	2	1	2	0	1	1	3	2	3	2	3	2	2	2	0	2	2	0	2	0	2	0
dcn391	1	0	0	0	3	1	1	1	0	2	2	0	1	1	1	1	0	0	2	0	0	0	0	0	2	1	0	2	1	2	2	1	2	2	2	3	2	2	1	1	0	0	2	2	0	2	0	2	0
dcn392	1	0	0	0	3	1	1	0	0	1	2	0	2	0	0	1	0	0	2	1	0	0	0	0	2	1	1	2	1	2	3	1	3	1	2	3	2	2	1	1	0	0	2	2	0	1	0	2	0
dcn393	2	0	0	0	3	1	0	1	0	2	2	0	1	1	1	0	0	0	2	2	0	0	0	0	2	2	0	2	1	2	2	1	1	2	2	3	2	1	1	1	0	0	3	2	1	2	0	2	0
dcn394	1	0	0	0	3	1	0	1	0	2	2	0	1	1	1	0	0	0	2	2	0	0	0	0	2	1	1	0	1	2	2	1	1	2	2	3	2	1	1	2	0	0	2	2	0	1	0	2	0
dcn395	2	0	0	0	3	1	0	0	0	1	2	0	3	0	1	0	0	0	2	1	0	0	0	0	2	0	0	2	1	2	2	1	2	2	2	3	2	1	1	1	0	0	2	2	0	1	0	2	0
dcn396	1	0	0	0	3	1	0	1	0	2	2	0	1	1	1	0	0	0	2	1	0	0	0	0	2	2	0	2	1	2	2	1	1	2	2	3	2	2	2	2	0	0	3	2	1	2	0	2	0
dcn397	0	0	0	0	3	1	1	1	0	1	2	0	1	1	1	1	0	0	2	1	0	0	0	0	2	0	0	0	1	2	2	1	1	2	2	3	2	1	1	2	0	0	2	2	0	2	0	2	0
dcn398	1	0	0	0	3	1	0	0	0	2	2	0	1	1	0	0	0	0	2	2	0	0	0	0	2	2	0	2	1	2	2	1	1	2	2	3	1	3	1	1	2	0	2	2	1	2	0	2	0
dcn399	0	0	0	0	3	1	1	1	0	2	2	0	1	1	1	1	0	0	2	0	0	0	0	0	2	2	0	2	1	1	2	1	1	2	2	3	2	1	2	2	0	0	3	2	1	2	0	2	0
dcn400	1	0	0	0	3	1	0	0	0	2	2	0	1	1	1	0	0	0	2	1	0	0	0	0	2	2	0	2	1	2	1	1	1	2	2	3	2	1	1	1	0	0	2	2	0	2	0	2	0
dcn401	1	0	0	0	3	1	0	1	0	2	2	0	2	0	1	1	0	0	2	2	0	0	0	0	2	0	1	2	1	2	2	1	2	2	2	3	2	2	1	1	1	0	2	2	1	2	0	2	0
dcn402	1	0	0	0	3	1	0	0	0	2	2	0	1	1	1	0	0	0	2	2	0	0	0	0	2	1	1	0	1	2	1	1	1	2	2	3	2	1	1	2	1	0	2	2	0	2	0	2	0
dcn403	1	0	0	0	3	1	0	0	0	1	2	0	1	1	1	0	0	0	2	0	0	0	0	0	2	1	1	0	1	2	1	2	2	2	2	3	2	1	1	2	2	0	2	2	0	2	0	2	0
dcn404	1	0	0	0	3	1	0	1	0	2	2	0	1	1	1	0	0	0	2	2	0	0	0	0	2	0	0	2	1	2	2	1	2	3	2	3	3	1	1	1	2	0	2	2	0	2	0	2	0
dcn405	0	0	0	0	3	1	0	2	0	1	2	0	3	0	1	0	0	0	2	1	1	0	0	0	2	0	0	0	1	0	2	1	3	1	2	3	3	3	1	2	1	0	2	2	0	2	0	2	0
dcn406	1	0	0	0	3	1	0	0	0	1	2	0	1	1	1	1	0	0	1	1	1	0	0	0	2	0	0	2	1	2	0	2	1	2	2	3	1	2	1	1	1	0	3	2	1	2	0	2	0
dcn407	1	0	0	0	2	1	0	0	0	1	2	0	1	1	1	0	0	0	2	2	0	0	0	0	2	1	0	2	1	2	2	1	2	2	2	3	3	1	2	2	2	0	2	2	0	2	0	2	0
dcn408	1	0	0	0	3	1	0	0	0	2	2	0	3	0	1	0	0	0	2	1	0	0	0	0	2	0	0	0	1	2	2	1	1	2	2	3	1	2	1	2	2	0	2	2	0	2	0	2	0
dcn409	1	0	0	0	3	1	0	1	0	2	2	0	1	0	1	0	0	0	2	0	0	0	0	0	2	1	0	0	0	2	2	1	1	2	2	3	1	2	2	2	2	0	2	2	0	2	0	2	0
dcn410	0	0	0	0	3	1	0	0	0	2	2	0	1	1	1	1	0	0	2	0	0	0	0	0	2	2	0	2	1	2	2	1	2	2	2	3	2	1	1	1	2	0	2	2	0	2	0	2	0
dcn411	0	0	0	0	3	1	1	0	0	1	2	0	2	0	0	0	0	0	2	1	0	0	0	0	2	1	0	0	1	2	2	1	1	2	2	3	3	1	2	2	0	0	2	2	0	2	0	2	0
dcn412	0	0	0	0	3	1	0	0	0	1	2	0	1	1	1	1	0	0	2	1	1	0	0	0	2	2	0	2	1	2	2	2	2	2	2	3	1	2	1	2	2	0	2	2	0	2	0	2	0
dcn413	1	0	0	2	2	1	0	0	0	2	2	0	2	0	1	1	0	0	2	1	0	0	0	0	2	1	0	0	1	2	2	2	2	3	2	3	3	3	2	2	0	0	2	2	1	2	0	2	0
dcn414	2	0	0	0	3	1	2	1	0	2	2	0	3	0	1	1	0	0	2	1	0	0	0	0	2	1	0	0	1	2	0	1	1	3	3	2	3	1	2	2	0	0	2	2	1	2	0	2	0
dcn415	2	0	0	1	2	1	0	2	0	2	2	0	2	0	1	1	0	1	1	1	0	0	0	0	1	0	0	0	1	2	3	1	3	2	2	3	2	2	1	3	0	0	2	2	0	2	0	2	0
dcn416	1	0	0	0	3	1	0	0	0	2	2	0	1	1	1	0	0	0	2	2	0	0	0	0	2	2	0	0	1	2	2	1	2	2	2	3	1	1	1	1	2	0	2	2	1	2	0	2	0
dcn417	1	0	0	0	3	1	0	0	0	2	2	0	3	0	1	0	0	0	2	0	0	0	0	0	2	2	0	0	0	2	2	2	1	2	2	3	2	2	2	2	2	0	1	2	0	2	0	2	0
dcn418	2	0	0	0	3	1	0	0	0	2	2	0	1	1	1	0	0	0	2	0	0	0	0	0	2	2	0	0	1	2	1	1	1	3	2	3	1	2	1	1	2	0	2	2	1	2	0	2	0
dcn419	1	0	0	0	3	1	0	1	0	2	2	0	1	1	1	0	0	0	2	2	1	0	0	0	2	2	0	2	1	2	1	1	1	2	2	3	3	2	2	2	0	0	2	2	1	2	0	2	0
dcn420	1	0	0	0	3	1	1	0	0	2	2	0	1	1	1	1	0	0	2	1	0	0	0	0	0	1	2	0	1	2	0	2	2	2	2	3	2	2	2	2	0	0	2	2	1	2	0	2	0
dcn421	1	0	0	0	3	1	1	0	0	2	2	0	1	1	1	0	0	0	2	0	0	0	0	0	2	0	0	2	1	2	3	2	2	2	2	3	2	2	1	2	0	0	2	2	1	2	0	2	0
dcn422	1	0	0	0	3	1	1	0	0	2	2	0	1	1	1	1	0	0	2	0	0	0	0	0	2	0	0	2	0	0	3	2	2	2	2	3	1	2	2	2	0	0	2	2	1	2	0	2	0
dcn423	1	0	0	0	3	1	0	0	0	2	2	0	1	1	1	0	0	0	2	2	0	0	0	0	2	0	1	2	1	2	2	1	2	2	2	2	2	3	2	2	2	0	2	2	1	2	0	2	0
dcn424	0	0	0	0	3	1	0	0	0	2	2	0	1	1	1	1	0	0	2	0	0	0	0	0	2	1	0	1	1	2	2	1	2	2	2	3	2	2	2	1	2	0	2	2	0	1	0	2	0
dcs001	0	0	0	2	1	1	0	1	0	2	1	0	2	1	3	1	0	0	2	1	1	1	0	0	0	0	0	0	1	0	3	1	2	3	1	3	1	3	1	1	0	0	2	1	0	1	0	3	0
dcs002	1	0	0	0	3	1	0	0	0	2	3	0	2	1	2	1	0	0	2	1	0	0	0	0	0	0	0	0	1	0	3	1	2	3	2	2	2	3	1	3	0	0	2	1	1	2	0	2	0
dcs003	1	0	0	0	3	2	0	0	0	2	3	0	2	1	2	1	0	0	2	1	0	0	0	0	0	0	0	0	1	0	3	1	1	2	2	3	2	3	2	0	0	0	3	3	1	1	0	2	0
dcs004	2	0	0	0	3	1	0	1	0	2	3	0	2	1	2	1	0	0	2	1	0	0	0	1	0	0	0	0	0	0	2	0	2	3	3	2	1	3	2	0	0	0	2	2	1	3	0	2	0
dcs005	0	0	0	0	3	1	0	0	0	2	2	0	2	0	1	1	0	0	2	1	0	0	0	0	0	0	0	0	1	0	2	1	3	2	2	2	1	3	1	0	0	0	2	2	1	2	0	2	0
dcs006	1	0	0	0	3	1	0	0	0	0	2	0	1	1	0	1	0	0	2	0	0	0	0	0	2	1	0	0	1	0	3	2	3	3	2	3	2	2	1	0	0	0	2	2	1	3	0	2	2
dcs007	0	0	0	0	2	1	1	0	0	2	2	0	1	1	2	1	0	0	2	0	0	0	0	1	2	1	0	0	1	0	2	1	1	3	2	3	2	2	2	0	0	0	2	2	1	2	0	2	0
dcs008	1	0	0	0	3	1	0	0	0	2	1	0	0	3	3	1	0	0	2	1	1	0	0	0	2	0	0	0	1	0	0	1	3	0	2	2	2	3	3	0	0	0	2	2	1	2	0	2	0
dcs009	1	0	3	0	3	1	0	0	0	0	2	0	3	0	0	1	0	0	2	0	0	0	0	0	0	0	0	0	0	2	0	1	1	3	2	2	2	3	1	1	2	0	2	2	1	2	0	2	0
dcs010	0	0	0	0	3	2	0	0	0	2	1	0	3	0	1	1	0	0	0	1	0	1	0	0	3	0	0	0	1	2	3	1	2	3	3	2	3	3	1	1	0	0	1	2	1	1	0	2	0
dcs011	1	0	2	0	3	1	0	0	0	2	2	0	1	1	0	1	0	0	2	0	0	0	0	1	3	0	0	0	0	2	2	2	2	2	2	2	2	3	1	1	0	0	3	0	0	3	0	2	0
dcs012	1	0	0	0	3	1	0	0	0	3	2	0	2	0	0	0	0	0	2	0	0	0	0	0	0	0	0	0	2	0	3	1	3	1	3	2	3	2	1	1	0	0	3	3	1	2	0	2	0
dcs013	0	0	1	0	3	1	0	0	0	1	2	0	2	0	0	1	0	0	3	0	0	0	0	0	0	0	0	0	1	0	2	1	2	3	2	2	2	1	2	1	0	0	2	2	0	3	0	2	0
dcs014	1	0	0	0	3	1	0	0	0	3	2	0	1	0	0	1	0	0	2	0	0	0	0	0	0	0	0	0	2	0	3	1	3	3	2	2	2	1	2	1	1	0	3	2	1	2	0	2	0
dcs015	2	0	3	0	3	1	0	0	0	2	2	0	2	0	0	2	0	0	1	0	0	0	0	0	0	1	0	0	1	2	3	1	3	2	2	3	3	3	2	2	0	0	2	2	1	2	0	2	0
dcs016	0	2	1	0	3	2	0	3	0	0	2	0	2	0	0	1	0	0	1	0	0	0	0	0	0	1	0	0	1	2	3	1	2	2	2	3	2	2	2	1	0	0	3	0	0	3	0	2	0
dcs017	1	0	3	0	3	3	0	1	0	1	2	0	2	0	0	1	0	0	0	1	0	0	0	0	0	1	0	0	1	2	3	1	3	2	2	3	3	3	1	1	0	0	3	3	1	2	0	2	0
dcs018	1	0	3	1	2	1	0	3	2	1	2	0	2	2	0	1	0	0	2	0	0	0	0	0	2	0	0	0	2	2	3	2	3	2	3	3	3	3	2	2	0	0	2	2	1	2	0	3	0
dcs019	1	0	0	3	1	1	0	2	2	0	2	0	2	0	2	1	0	0	2	0	0	0	0	0	2	0	0	0	3	0	3	1	3	1	3	3	3	3	1	1	0	0	2	2	1	2	0	3	0
dcs020	1	0	1	0	2	1	0	0	0	1	2	0	2	0	1	1	0	0	2	0	0	0	0	0	0	0	0	0	2	0	2	1	3	2	1	3	3	3	1	1	0	0	3	2	1	2	0	2	0
dcs021	1	0	0	0	3	2	0	0	0	0	2	0	2	0	0	1	0	0	2	0	0	0	0	0	0	0	0	0	3	0	3	1	3	1	1	3	3	2	1	2	0	0	2	2	1	2	0	2	0
dcs022	1	0	1	0	3	2	0	0	0	2	2	0	2	0	0	2	0	0	1	0	0	0	0	1	0	0	0	0	2	0	1	1	3	3	1	3	2	3	1	1	0	0	3	2	1	2	0	2	0
dcs023	0	0	0	3	1	2	0	3	2	1	2	0	2	0	0	1	0	0	2	1	0	0	0	0	2	0	0	0	2	0	2	2	3	2	3	2	2	3	2	2	0	0	2	2	2	2	0	3	0
dcs024	1	0	0	3	1	1	0	2	2	1	2	0	3	0	0	1	0	0	2	1	0	0	0	0	2	0	0	0	3	2	3	2	3	1	3	2	2	3	1	2	0	0	2	2	2	2	0	3	0
dcs025	0	0	0	3	1	1	0	2	2	1	2	0	1	0	0	1	0	0	2	1	0	0	0	0	2	0	0	0	2	0	2	2	3	1	3	2	2	3	2	1	0	0	1	2	1	2	0	3	0
dcs026	1	3	2	0	3	1	0	1	0	3	2	0	0	1	2	1	0	0	2	0	0	0	0	0	0	2	0	0	0	3	2	0	3	3	1	3	3	3	2	2	0	0	1	1	2	2	0	2	0
dcs027	1	0	1	0	2	1	0	2	0	1	1	0	2	0	0	1	0	0	1	0	0	0	0	0	0	0	0	0	1	0	2	2	2	1	2	3	3	3	2	2	0	0	3	2	0	2	1	2	0
dcs028	3	3	3	0	2	1	0	0	0	2	2	0	1	0	0	2	0	0	1	0	0	0	0	0	0	0	0	0	1	2	3	1	3	2	1	3	2	3	1	1	0	0	3	2	0	2	0	2	0
dcs029	1	0	3	0	2	1	0	2	0	2	2	0	2	0	0	0	0	0	2	1	0	0	0	0	0	0	0	0	1	0	1	1	1	3	2	3	1	2	1	2	0	0	1	2	1	2	0	3	0
dcs030	0	0	1	0	3	1	0	0	0	3	2	0	2	0	1	0	0	0	2	1	0	0	0	0	1	0	0	0	0	0	2	1	1	3	1	3	3	3	2	2	0	0	1	1	1	2	0	3	0
dcs031	2	0	0	0	3	1	0	0	0	3	2	0	2	0	0	2	0	0	2	0	0	0	0	0	0	0	0	0	1	0	1	0	3	2	1	3	3	3	2	1	0	0	3	2	2	2	0	2	0
dcs032	2	0	0	0	2	1	0	0	0	1	2	0	2	2	0	1	0	0	1	0	0	0	0	0	0	0	0	0	3	0	2	1	2	3	3	3	3	3	2	1	0	0	3	3	1	3	0	2	0
dcs033	1	0	2	0	2	1	0	0	0	0	2	1	1	0	0	1	0	0	2	0	0	0	0	0	0	1	0	0	1	2	2	1	1	1	1	3	2	2	1	1	0	0	2	1	0	2	0	2	0
dcs034	0	1	1	0	2	1	0	0	0	1	2	0	2	2	0	1	1	0	1	0	0	0	0	0	0	0	0	0	2	0	3	1	2	2	3	3	3	3	2	2	0	0	3	3	0	2	2	2	0
dcs035	1	0	1	3	1	1	0	1	2	1	2	0	2	2	0	1	0	0	2	0	0	0	0	0	1	0	0	0	2	0	2	2	3	1	3	3	1	3	2	2	0	0	1	2	1	2	0	3	0
dcs036	2	0	0	0	3	2	0	0	0	0	2	0	2	0	0	1	0	1	1	0	0	0	0	0	0	0	0	0	1	0	1	1	3	1	1	3	2	2	2	0	0	0	3	2	0	2	0	2	0
dcs037	1	0	2	0	3	3	0	0	0	0	2	0	2	0	0	1	0	1	2	0	0	0	0	0	0	2	0	0	1	0	2	1	1	3	3	2	3	3	1	0	0	0	2	2	0	2	0	2	0
dcs038	0	0	1	0	2	1	0	0	2	0	2	0	2	2	0	1	0	1	1	0	0	0	0	0	0	0	0	0	2	0	2	1	3	1	1	3	2	3	1	1	0	0	2	3	1	3	0	2	0
dcs039	0	0	2	3	1	1	0	2	2	1	1	0	0	1	2	1	0	0	2	0	0	0	0	0	2	0	0	0	2	0	2	1	2	1	3	2	1	3	2	2	0	0	1	2	0	2	0	3	0
dcs040	0	0	0	2	1	1	0	1	2	1	2	0	2	2	0	0	0	0	2	0	0	0	0	0	1	0	0	0	2	0	2	1	1	2	2	3	2	2	2	2	0	0	1	2	0	2	0	3	0
dcs041	2	0	0	0	1	1	0	2	0	1	2	0	2	2	2	1	0	0	2	0	0	0	0	0	2	0	0	0	2	2	1	2	3	1	3	3	2	3	2	2	0	0	1	2	2	2	0	3	0
dcs042	2	0	2	0	2	1	0	1	0	0	2	0	2	0	0	1	0	0	2	0	0	0	0	0	0	2	0	0	1	2	2	1	2	2	2	2	3	3	1	1	0	0	2	2	0	1	0	2	0
dcs043	1	0	0	0	3	1	1	0	2	1	2	0	2	0	0	0	0	0	2	0	0	0	0	0	0	0	0	0	3	0	3	1	1	2	2	3	2	3	2	2	0	0	2	2	0	2	0	2	0
dcs044	0	0	0	0	2	1	0	3	0	1	2	0	3	0	1	0	0	0	2	0	0	0	0	0	0	0	0	0	1	2	3	2	1	2	1	3	2	3	2	2	0	0	3	2	1	2	0	2	0
dcs045	1	3	2	0	2	1	0	0	0	0	2	0	2	0	1	1	0	0	3	0	0	0	0	0	0	1	0	0	1	2	0	2	2	3	1	3	3	3	1	2	0	0	2	3	1	2	0	2	0
dcs046	1	0	0	0	2	1	0	3	0	2	1	0	2	2	0	1	0	0	2	0	0	0	0	0	0	0	0	0	1	2	3	0	2	1	1	3	3	3	1	1	0	0	3	2	0	1	0	2	0
dcs047	1	0	0	3	1	1	0	2	0	1	2	0	2	2	0	1	0	0	2	0	0	0	0	0	2	0	0	0	2	2	2	1	3	2	3	3	1	3	2	2	0	0	1	2	1	2	0	3	0
dcs048	2	0	3	0	2	3	2	0	0	0	2	0	2	0	0	1	0	0	2	0	0	0	0	0	0	0	0	0	1	2	1	2	3	2	1	3	3	3	2	1	0	0	3	1	1	3	0	3	0
dcs049	2	0	2	0	3	1	0	0	0	3	2	0	2	0	0	1	0	0	2	1	0	0	0	0	0	2	0	0	1	0	0	1	2	3	1	3	3	2	1	1	0	0	3	3	1	3	0	2	0
dcs050	0	0	0	0	3	1	1	3	0	0	1	0	3	0	1	0	0	0	2	0	0	0	0	0	2	0	0	0	1	2	3	1	3	1	2	2	2	2	1	1	0	0	3	2	1	2	0	2	0
dcs051	0	0	1	0	2	1	0	0	0	2	2	0	2	1	2	1	0	1	2	0	0	0	0	0	2	2	0	0	0	0	1	1	1	2	1	3	3	3	1	0	0	0	2	2	1	2	0	2	1
dcs052	1	0	2	0	2	2	1	0	0	0	2	0	3	0	0	1	0	0	1	0	0	0	0	1	1	1	0	0	1	0	2	2	1	3	1	3	3	3	1	1	1	3	1	0	0	3	0	2	0
dcs053	1	2	1	0	3	1	0	1	0	0	2	0	0	0	3	0	0	0	2	0	0	0	0	0	2	0	0	0	1	0	3	1	1	1	3	2	3	3	2	0	0	0	3	1	0	1	0	0	2
dcs054	1	2	2	0	3	2	0	0	0	0	2	0	2	2	0	1	0	0	3	0	0	0	0	0	0	0	0	0	2	0	2	2	3	3	2	3	1	3	1	2	0	0	2	2	1	2	0	2	0
dcs055	2	0	0	0	3	1	0	1	0	1	2	0	2	2	0	1	0	0	2	0	0	0	1	0	0	0	0	0	2	0	0	1	1	2	1	3	1	3	3	2	3	0	2	2	1	2	0	2	0
dcs056	1	0	2	0	3	1	0	0	0	0	2	0	3	0	0	0	0	1	2	0	0	0	0	0	1	1	0	0	1	0	1	1	2	2	2	2	3	3	2	2	0	0	2	2	2	2	0	2	0
dcs057	0	0	2	0	3	0	0	1	0	1	2	0	1	0	0	1	0	0	2	0	0	0	0	0	3	0	0	0	2	0	2	1	1	2	1	3	3	3	2	2	0	0	3	2	1	2	0	3	0
dcs058	0	0	2	0	3	1	0	0	0	0	2	0	2	0	0	1	0	0	1	1	0	0	0	0	3	1	0	0	1	2	2	1	2	2	3	2	3	3	1	3	0	0	1	2	0	2	0	3	0
dcs059	1	0	0	0	3	1	2	0	0	2	1	0	3	0	2	1	0	1	2	0	0	0	0	0	2	1	0	0	1	2	2	2	1	0	3	3	2	2	1	3	0	0	3	3	0	1	0	2	0
dcs060	2	0	0	0	3	1	2	1	0	1	2	0	2	0	0	1	0	0	1	0	0	0	0	0	3	0	0	0	3	0	2	1	1	3	2	2	3	3	1	0	0	0	1	0	2	2	0	2	0
dcs061	1	3	0	0	3	2	0	0	0	0	1	0	1	0	2	1	0	0	2	0	0	0	0	0	3	0	0	0	1	1	2	2	2	1	1	2	3	3	2	0	0	0	2	3	1	2	0	2	1
dcs062	1	3	3	0	3	1	0	0	0	0	2	0	2	0	0	1	0	0	2	0	0	0	0	0	3	0	0	0	1	1	3	2	1	2	1	3	3	3	1	1	0	0	3	2	1	2	1	1	0
dcs063	1	3	2	0	3	1	0	3	0	2	1	0	2	0	1	0	0	0	2	1	0	0	0	0	2	2	0	0	1	2	2	2	3	2	2	3	3	3	1	3	0	0	2	3	1	2	0	2	0
dcs064	1	0	0	2	2	1	2	0	0	0	2	0	2	0	2	0	0	1	2	0	0	1	0	0	0	1	0	0	1	0	2	2	2	2	1	2	3	3	1	0	0	0	3	2	2	2	0	2	0
dcs065	1	1	0	0	3	1	0	0	0	0	1	0	1	0	2	1	0	0	1	1	0	0	0	0	2	2	0	0	1	0	2	1	1	2	1	3	3	3	1	1	0	0	1	3	1	1	0	2	2
dcs066	0	1	0	0	2	1	0	3	0	0	2	1	1	0	1	0	0	0	1	0	0	0	0	0	2	2	0	0	2	2	3	1	2	2	1	3	3	3	1	3	0	0	2	2	1	2	0	2	0
dcs067	1	0	0	0	3	2	0	0	0	0	2	0	1	1	0	0	0	0	1	0	0	0	0	0	2	1	0	0	1	1	2	1	2	2	1	3	3	3	2	0	2	0	2	2	1	3	0	2	0
dcs068	0	0	0	2	2	1	0	0	0	2	2	0	3	0	1	1	0	0	2	0	0	0	0	0	1	0	0	0	0	2	3	1	2	2	3	3	1	3	1	1	0	0	2	2	2	2	0	2	0
dcs069	1	0	1	0	2	2	0	0	0	0	2	0	2	0	0	1	0	0	1	0	0	0	0	0	0	2	0	0	1	0	0	1	2	2	2	2	3	3	1	0	0	0	3	3	2	1	0	2	0
dcs070	0	0	3	0	3	1	0	0	0	0	2	0	1	1	0	1	0	0	2	0	0	0	0	0	0	2	0	0	1	1	3	1	2	2	2	2	3	3	1	1	0	0	2	3	1	2	0	2	0
dcs071	1	0	1	0	3	1	0	0	0	2	1	0	1	1	0	2	0	0	1	0	0	0	0	0	2	0	0	0	1	0	1	2	1	2	2	3	2	2	2	0	0	0	1	2	1	2	0	2	0
dcs072	2	1	2	0	3	1	1	2	0	0	1	0	2	2	0	1	0	0	1	0	0	0	0	0	2	1	0	0	2	0	2	2	3	2	2	2	1	2	1	0	0	0	3	2	1	2	0	1	2
dcs073	2	0	2	0	3	1	0	1	0	1	2	0	2	2	0	2	0	1	1	0	0	0	0	0	2	2	0	0	0	1	1	2	1	3	1	3	1	3	1	0	0	0	3	0	2	2	0	1	2
dcs074	0	1	2	0	3	2	0	0	0	0	1	0	1	1	1	1	0	0	2	0	0	1	0	0	2	0	0	0	1	0	0	2	1	1	2	3	3	3	1	1	0	0	3	2	1	2	0	1	2
dcs075	1	3	0	0	3	2	0	0	0	0	2	0	2	0	0	0	0	0	3	0	0	0	0	0	0	1	0	0	1	2	0	2	3	2	1	3	2	2	2	2	2	0	3	3	1	2	0	2	1
dcs076	0	0	3	0	3	1	0	0	0	0	2	0	1	0	0	2	0	0	2	0	0	0	1	0	0	0	0	0	1	1	0	2	1	3	3	3	2	2	2	1	0	1	3	3	2	2	0	2	0
dcs077	2	1	2	0	3	1	0	1	0	0	2	0	1	0	2	1	0	0	2	0	0	0	1	0	2	2	3	0	1	0	2	2	3	1	2	3	3	3	1	1	0	0	2	2	0	2	0	2	0
dcs078	2	0	0	0	3	1	0	0	0	0	2	1	1	1	0	1	0	0	1	0	0	0	0	0	0	1	0	0	2	0	2	1	1	3	3	2	3	2	2	0	0	0	2	0	1	2	0	3	0
dcs079	0	0	3	0	2	1	0	1	0	1	3	0	3	0	1	0	0	0	2	0	0	0	0	0	3	0	0	0	3	0	3	1	2	2	1	3	2	2	1	1	0	0	1	3	1	2	0	2	0
dcs080	1	0	0	0	3	1	0	0	0	0	2	0	1	0	2	2	0	0	2	0	0	1	0	0	1	0	0	0	1	0	2	1	2	2	1	3	1	2	2	0	0	0	2	1	1	2	0	1	2
dcs081	0	1	1	0	3	1	0	2	0	2	1	0	2	0	1	1	0	0	1	1	0	0	0	0	0	1	0	0	0	0	1	1	2	2	1	3	1	2	1	0	0	0	2	1	0	1	0	2	0
dcs082	1	2	0	0	3	2	0	2	0	0	2	0	2	0	0	1	0	0	1	0	0	0	0	0	2	0	2	0	1	3	1	2	3	2	1	3	2	3	1	0	0	0	2	3	1	2	0	2	0
dcs083	2	0	0	2	2	1	0	2	0	2	2	0	2	0	0	2	0	1	3	0	0	0	0	0	3	1	0	0	0	2	2	1	2	3	2	3	1	2	2	2	0	0	3	3	1	2	0	2	0
dcs084	1	0	3	0	2	1	0	0	0	2	2	0	2	0	0	1	0	0	2	0	0	0	0	0	0	0	0	0	2	0	3	1	2	2	1	3	2	2	1	1	0	0	3	3	0	2	0	2	0
dcs085	3	0	0	0	3	1	0	1	0	1	2	0	2	0	1	2	0	0	2	1	0	0	0	0	2	0	0	0	1	0	2	2	3	2	2	2	2	2	1	2	0	0	2	2	1	2	0	2	0
dcs086	3	0	0	0	3	0	0	0	0	0	2	0	1	0	2	1	0	0	2	1	0	0	0	0	2	0	0	0	1	0	2	1	3	2	2	2	2	2	2	1	0	0	2	2	1	2	0	2	0
dcs087	1	0	0	0	2	1	0	0	0	2	1	0	3	0	1	1	0	0	1	0	0	0	0	0	2	0	1	0	0	2	3	1	2	3	2	2	2	2	1	1	0	0	2	1	1	2	0	2	0
dcs088	0	0	0	0	2	1	0	0	0	2	2	0	1	0	0	1	0	0	2	0	0	0	0	0	2	0	0	0	0	1	2	1	3	1	3	3	1	2	1	1	0	0	1	2	0	1	0	2	0
dcs089	0	0	0	0	2	1	0	0	0	2	2	0	0	0	2	1	0	0	2	0	0	0	0	0	2	0	0	0	1	0	2	1	3	2	2	2	1	3	1	1	0	0	1	1	1	1	0	2	0
dcs090	0	0	0	0	2	1	0	0	0	1	2	0	0	0	2	1	0	0	2	0	0	2	0	0	2	0	0	0	1	0	2	2	2	1	2	2	1	3	1	1	0	0	2	1	1	1	0	2	0
dcs091	2	0	0	0	3	1	0	0	0	2	2	0	3	0	2	2	0	0	2	1	0	2	0	0	2	0	0	0	1	0	2	1	2	3	2	3	2	2	1	1	0	0	2	2	1	2	0	2	0
dcs092	2	0	0	0	3	1	0	1	0	2	3	1	1	0	0	2	0	0	0	2	0	0	0	0	2	0	0	0	1	1	2	1	2	3	2	2	1	3	2	1	0	0	2	3	1	2	0	2	0
dcs093	1	0	0	0	3	1	0	3	0	0	3	0	1	1	0	1	0	0	2	0	0	0	0	0	2	0	0	0	1	2	3	1	2	3	2	3	2	3	2	0	0	0	3	2	1	2	0	2	1
dcs094	1	0	0	0	2	1	0	1	0	2	2	0	1	1	0	1	0	0	2	1	1	0	1	0	2	0	0	0	1	0	3	1	1	3	2	3	2	3	1	0	0	0	3	2	1	2	0	1	0
dcs095	0	0	3	0	3	1	0	0	0	1	2	0	2	2	0	1	0	0	2	0	0	0	0	0	3	0	0	0	3	0	2	1	3	2	1	3	2	2	3	1	0	0	3	2	0	2	0	2	0
dcs096	1	0	0	0	2	1	0	0	0	2	2	0	2	2	0	1	0	0	2	0	0	0	0	0	2	0	0	0	1	0	1	2	2	2	3	3	1	2	2	0	0	0	3	2	0	1	0	2	0
dcs097	2	0	0	0	3	2	0	0	0	2	2	0	1	1	0	2	0	0	2	1	0	0	0	0	2	1	0	0	1	0	2	1	2	2	2	3	2	3	2	0	0	1	1	3	1	2	0	2	0
dcs098	1	0	0	0	2	1	0	0	0	2	1	0	2	0	2	1	0	0	2	1	0	1	0	0	2	0	0	0	1	0	2	1	2	2	2	2	1	3	1	1	0	0	1	1	0	3	0	2	0
dcs099	2	0	0	0	3	2	0	0	0	2	2	0	2	0	2	0	0	1	1	1	0	1	0	0	2	0	0	0	1	0	2	2	2	2	2	2	2	3	1	1	0	0	2	0	1	3	0	2	0
dcs100	1	0	0	0	2	1	0	0	0	0	1	0	2	1	0	1	0	0	2	1	0	0	0	0	2	0	0	0	1	0	3	1	2	2	2	2	1	3	2	1	0	0	2	1	0	2	0	2	0
dcs101	0	0	0	0	2	1	0	0	0	0	1	0	2	0	2	0	0	0	2	1	0	1	0	0	2	0	0	0	1	0	3	1	2	2	2	2	1	3	1	1	0	0	2	2	1	2	0	2	0
dcs102	1	0	0	0	2	1	0	0	0	2	2	0	2	2	0	1	0	0	3	0	0	0	0	0	2	0	0	0	1	0	1	2	2	2	3	3	2	3	2	0	0	0	2	3	1	2	0	3	0
dcs103	1	0	0	0	3	1	0	1	0	2	2	0	1	0	0	1	0	0	2	0	0	0	0	0	2	0	0	0	1	0	2	1	2	2	3	3	1	3	2	0	0	0	2	2	1	2	0	2	0
dcs104	2	0	0	2	2	1	0	0	0	2	2	1	0	1	0	1	0	0	2	1	0	0	0	0	3	0	0	0	1	0	1	2	3	1	1	3	3	3	2	2	0	0	2	1	1	2	0	3	0
dcs105	1	0	0	0	3	1	0	0	0	2	2	0	3	0	2	1	0	0	2	1	1	0	0	0	2	0	0	0	1	2	3	1	2	3	2	2	2	2	1	0	0	0	2	2	1	1	0	2	0
dur001	0	0	0	0	3	1	1	0	0	2	2	0	2	0	1	0	0	0	2	0	0	0	0	0	0	1	0	0	0	2	2	1	1	2	1	3	2	2	1	0	0	0	2	2	1	1	0	2	0
dur002	1	0	0	0	2	1	1	0	0	2	1	0	3	0	1	1	0	0	2	0	0	0	0	0	2	0	1	2	1	2	2	1	2	2	2	2	2	1	1	0	0	0	3	3	0	2	0	2	0
dur003	1	0	0	0	3	1	1	1	0	2	2	0	3	0	2	1	0	0	2	0	0	0	0	0	2	1	0	0	0	2	3	1	1	3	2	3	1	2	1	1	0	0	3	3	1	2	0	3	0
dur004	0	0	0	0	3	1	0	1	0	1	2	0	3	0	1	0	0	0	2	0	0	0	0	0	2	0	0	2	1	2	2	2	1	2	1	3	1	1	1	1	0	0	3	2	1	1	0	2	0
dur005	0	0	0	0	3	1	0	0	0	2	2	0	2	0	2	0	0	0	2	0	1	0	0	0	2	1	1	0	1	2	2	2	2	2	1	3	2	3	1	1	0	0	2	2	1	2	0	3	0
dur006	1	0	0	0	3	1	1	0	0	2	2	0	3	0	0	1	0	0	2	0	0	0	0	0	2	1	0	0	0	2	0	2	1	2	3	3	2	2	1	1	0	0	2	3	0	2	0	2	0
dur007	1	0	0	0	2	1	1	0	0	2	1	0	3	0	0	1	0	0	2	0	0	0	0	0	2	1	0	0	0	2	0	2	2	3	1	3	2	1	1	0	0	0	2	3	1	2	0	2	0
dur008	1	0	0	0	3	1	1	0	0	2	1	0	3	0	0	1	0	0	2	0	0	0	0	0	2	1	0	0	0	2	1	2	2	2	1	3	2	1	1	0	0	0	3	3	1	2	0	3	0
dur009	0	0	0	0	3	1	1	0	0	2	2	0	3	0	2	0	0	0	2	0	0	0	0	0	2	1	0	0	1	0	3	1	2	2	2	3	2	2	1	0	0	0	3	3	0	1	0	3	0
dur010	0	0	0	0	3	1	1	0	0	2	2	0	3	0	2	1	0	0	2	0	1	0	0	0	2	1	2	0	0	2	3	3	1	2	3	3	2	1	1	0	0	0	3	3	2	2	0	2	0
isp001	0	0	0	0	3	1	1	0	0	2	2	0	3	0	0	0	0	1	2	0	0	0	0	0	3	0	0	0	1	2	1	1	2	3	3	3	2	2	1	3	0	0	3	2	1	1	0	2	0
isp002	0	0	0	0	3	1	1	1	0	2	2	0	3	0	1	1	0	0	2	1	0	0	0	0	3	0	0	0	1	2	2	1	2	2	3	3	2	2	2	2	0	0	3	3	1	1	0	2	0
isp003	0	0	0	0	3	1	1	0	0	2	2	0	3	0	1	0	0	1	2	1	0	0	0	0	3	0	0	0	1	2	2	2	1	3	3	2	2	2	2	2	0	0	3	3	1	1	0	2	0
isp004	0	0	0	0	3	1	1	1	0	2	2	0	3	0	1	1	0	1	2	0	0	0	0	0	2	0	0	0	1	2	2	1	2	3	3	3	2	3	2	2	0	0	3	3	1	1	0	2	0
kar001	0	0	0	2	2	1	0	0	0	3	1	0	3	0	0	1	0	0	1	0	0	0	0	0	3	0	0	0	0	2	2	1	1	2	2	3	2	2	1	3	0	0	2	2	1	2	0	3	0
kar002	1	0	0	2	2	1	0	0	0	3	1	0	3	0	0	1	0	0	1	0	0	0	0	0	3	0	0	0	0	0	2	1	1	2	2	3	2	2	1	3	0	0	2	2	1	2	0	2	0
kar003	0	0	0	2	2	1	0	0	0	3	1	0	3	0	0	1	0	0	1	0	0	0	0	0	3	0	0	0	1	0	2	1	2	2	2	3	2	2	2	2	0	0	2	2	1	2	0	3	0
kar004	0	0	0	2	1	1	0	0	0	3	1	0	3	0	0	1	0	0	1	0	0	0	0	0	3	0	0	0	0	2	2	1	1	2	2	3	2	2	1	3	0	0	2	2	1	2	0	3	0
kar005	0	0	0	2	2	1	0	0	0	3	1	0	3	0	0	1	0	0	1	0	0	0	0	0	3	0	0	0	0	2	2	1	1	3	2	3	2	2	1	3	0	0	2	2	1	2	0	3	0
[truncated: 64 more columns]
